# Supplementary material for: Most Pathways Can Be Related to the Pathogenesis of Alzheimer’s Disease
Source: Front Aging Neurosci. 2022 Jun 24;14:846902. doi: 10.3389/fnagi.2022.846902 (PMC9263183; doi:10.3389/fnagi.2022.846902)
Supplement: Supplementary file 2 [file Data_Sheet_2.xlsx]

## Sheet: S. Table 1
Supplementary Table 1. Scoring AD-pathway connections. When assessing a selection of 2-20 papers per pathway for their association to AD, we developed a scoring system to judge the strength of the evidence (Supplementary Table 1). Direct and obvious pathway associations scored 1 while loose, indirect connections scored 5. The type of dementia mentioned was also included in this score. AD papers c…
Score	Label	Description	Example if unclear
1	Direct	Pathway found to be involved in AD/model of AD
	Comorbidity	Significant comobidity with AD (for disease pathways)
	Review	Review on pathways involvment in AD
	Treatment	Fixing this pathway treats AD
2	Enrichment	AD investigation enriches in pathway
	Related	AD/model and some other factor implicates pathway	AD model given Ca+ altering drug finds our pathway perturbed
	Assumptive	Author mentions they are linked as background to their work	Pathway X has previously been shown to be involved in AD
	Main gene	Main gene in pathway is associated with AD	RIG-1 protein mutated in AD impicatig RIG-1 signaling
3	Hypothesis	Author hypothesized pathway might be involved in AD	Function X was aberant in AD which might be due to pathway Y
	Specific aspect	Paper studies specific aspect of AD rather than actual model	Perturbed presenilin gene in oocytes implicates our pathway
	Part of pathway	Only one aspect of the pathway is associated with AD	Taurine inplicated as part of Taurine and hypotaurine metabolism
	Random gene	A random but important pathway gene is perturbed in AD	Receptor X subunit is mutated in AD implicating receptor X signaling
	Related dementia	Pathway is associated with a related dementia	Pathway X is implicated in frontotemporal dementia
	Review of wider topic	Pathway mentioned in passing in review about a wider topic
	Drug action	AD drug or other proposed drug connects pathway to AD	AD drug causes X which is related to pathway Y
	Symptom	A specific symptom of AD is related to the pathway
4	Two scores of 3	Abstract contains two scores of 3	Both part of pathway AND specific aspect are in abstract
	Risk factors	AD and our pathway have same risk factors	Problems in factor X increases risk for AD and disease pathway Y
	Loose connection	AD and pathway both have some other factor involved	SurA mutations found in AD, shingella infection is dependent on SurA
	Overlap in drugs	Drugs used for AD also used to treat pathway
	Overlap in symptoms	Disease pathway has symptom/function overlap with AD
	Unrelated dementia	Pathway is associated with a unrelated dementia	Pathway X is implicated in AIDS dementia complex
5	Indirect	Indirect connection to AD
	Case report	Our pathway is pertubed in 1 or 2 individuals with dementia
	Keywords	Either AD or pathway mentioned as keywords only

## Sheet: S.Table 2
Supplementary Table 2. AD-associated genes as determined by Open Targets. Using the Open Targets Platform (https://www.targetvalidation.org) we searched for Alzheimer's disease and selected for genetic associations, drugs, pathways & systems biology and RNA expression. We downloaded the available genes and filtered for those with a greater than 0.1 overall score. These were used to perform gene e…
Index	Gene_ID	Entrez_ID	Ensembl_ID	OpenTargets_Overall_score	Genetic_score	Known_drug_score	Affected_pathway_score	RNA_expression_score	Gene_name
1	PSEN1	5663	ENSG00000080815	1	1	1	0.375	0.01641	presenilin 1
2	APP	351	ENSG00000142192	1	1	1	1	0	amyloid beta precursor protein
3	PSEN2	5664	ENSG00000143801	1	1	1	0	0	presenilin 2
4	APOE	348	ENSG00000130203	1	1	0	0	0.005675	apolipoprotein E
5	ABCA7	10347	ENSG00000064687	1	1	0	0	0	ATP binding cassette subfamily A member 7
6	SORL1	6653	ENSG00000137642	1	1	0	0	0.015686	sortilin related receptor 1
7	APH1B	83464	ENSG00000138613	1	0.825002	1	0	0	aph-1 homolog B, gamma-secretase subunit
8	ADAM10	102	ENSG00000137845	1	1	0	0	0.006712	ADAM metallopeptidase domain 10
9	CLU	1191	ENSG00000120885	1	1	0	0	0.008418	clusterin
10	BCHE	590	ENSG00000114200	1	0.082528	1	0	0	butyrylcholinesterase
11	HMGCR	3156	ENSG00000113161	1	0.036584	1	0	0.003081	3-hydroxy-3-methylglutaryl-CoA reductase
12	SLC6A3	6531	ENSG00000142319	1	0	1	0	0	solute carrier family 6 member 3
13	ACHE	43	ENSG00000087085	1	0	1	0	0	acetylcholinesterase (Cartwright blood group)
14	GRIN3B	116444	ENSG00000116032	1	0.073669	1	0	0	glutamate ionotropic receptor NMDA type subunit 3B
15	CD33	945	ENSG00000105383	1	1	0	0	0	CD33 molecule
16	PTGS2	5743	ENSG00000073756	1	0	1	0	0	prostaglandin-endoperoxide synthase 2
17	HTR6	3362	ENSG00000158748	1	0	1	0	0	5-hydroxytryptamine receptor 6
18	PPARG	5468	ENSG00000132170	1	0	1	0	0	peroxisome proliferator activated receptor gamma
19	OGG1	4968	ENSG00000114026	1	0	0	1	0	8-oxoguanine DNA glycosylase
20	CDK5	1020	ENSG00000164885	1	0	0	1	0.029536	cyclin dependent kinase 5
21	CR1	1378	ENSG00000203710	1	1	0	0	0	complement C3b/C4b receptor 1 (Knops blood group)
22	GRIN2A	2903	ENSG00000183454	1	0	1	0	0.006376	glutamate ionotropic receptor NMDA type subunit 2A
23	BIN1	274	ENSG00000136717	1	1	0	0	0	bridging integrator 1
24	GRIN2B	2904	ENSG00000273079	1	0.001432	1	0	0.010789	glutamate ionotropic receptor NMDA type subunit 2B
25	NCSTN	23385	ENSG00000162736	1	0	1	0	0	nicastrin
26	HTR2A	3356	ENSG00000102468	1	0	1	0	0.016173	5-hydroxytryptamine receptor 2A
27	CD2AP	23607	ENSG00000198087	1	1	0	0	0	CD2 associated protein
28	DRD2	1813	ENSG00000149295	1	0	1	0	0	dopamine receptor D2
29	SLC6A4	6532	ENSG00000108576	1	0	1	0	0	solute carrier family 6 member 4
30	ADRB1	153	ENSG00000043591	1	0	1	0	0.017578	adrenoceptor beta 1
31	CAST	831	ENSG00000153113	1	0	0	1	0	calpastatin
32	HFE	3077	ENSG00000010704	1	1	0	0	0	homeostatic iron regulator
33	SLC6A2	6530	ENSG00000103546	1	0	1	0	0	solute carrier family 6 member 2
34	HTR1A	3350	ENSG00000178394	1	0	1	0	0	5-hydroxytryptamine receptor 1A
35	TRPV1	7442	ENSG00000196689	1	0	1	0	0	transient receptor potential cation channel subfamily V member 1
36	PRDX2	7001	ENSG00000167815	1	0	0	1	0.042203	peroxiredoxin 2
37	PSENEN	55851	ENSG00000205155	1	0	1	0	0	presenilin enhancer, gamma-secretase subunit
38	ADRB2	154	ENSG00000169252	1	0	1	0	0	adrenoceptor beta 2
39	CHRNB2	1141	ENSG00000160716	1	0.022588	1	0	0	cholinergic receptor nicotinic beta 2 subunit
40	PTGS1	5742	ENSG00000095303	1	0	1	0	0	prostaglandin-endoperoxide synthase 1
41	CHRNA4	1137	ENSG00000101204	1	0	1	0	0	cholinergic receptor nicotinic alpha 4 subunit
42	JUN	3725	ENSG00000177606	1	0	0	1	0	Jun proto-oncogene, AP-1 transcription factor subunit
43	STAT4	6775	ENSG00000138378	1	0	0	1	0.044609	signal transducer and activator of transcription 4
44	CDK5R1	8851	ENSG00000176749	1	0	0	1	0	cyclin dependent kinase 5 regulatory subunit 1
45	GRIN1	2902	ENSG00000176884	1	0	1	0	0	glutamate ionotropic receptor NMDA type subunit 1
46	LMNA	4000	ENSG00000160789	1	0	0	1	0	lamin A/C
47	FRMD4A	55691	ENSG00000151474	1	0.999943	0	0	0.023464	FERM domain containing 4A
48	SIGMAR1	10280	ENSG00000147955	1	0	1	0	0	sigma non-opioid intracellular receptor 1
49	PRDX1	5052	ENSG00000117450	1	0	0	1	0.023621	peroxiredoxin 1
50	APH1A	51107	ENSG00000117362	1	0	1	0	0	aph-1 homolog A, gamma-secretase subunit
51	CHRNA7	1139	ENSG00000175344	1	0	0.996426	0	0	cholinergic receptor nicotinic alpha 7 subunit
52	GABBR1	2550	ENSG00000204681	1	0	1	0	0.016781	gamma-aminobutyric acid type B receptor subunit 1
53	GRIN3A	116443	ENSG00000198785	1	0	1	0	0	glutamate ionotropic receptor NMDA type subunit 3A
54	CAPN1	823	ENSG00000014216	1	0	0	1	0	calpain 1
55	GRIN2D	2906	ENSG00000105464	1	0	1	0	0	glutamate ionotropic receptor NMDA type subunit 2D
56	CAPNS1	826	ENSG00000126247	1	0	0	1	0.025504	calpain small subunit 1
57	GRIN2C	2905	ENSG00000161509	1	0.011957	1	0	0.011265	glutamate ionotropic receptor NMDA type subunit 2C
58	SCN8A	6334	ENSG00000196876	1	0	1	0	0	sodium voltage-gated channel alpha subunit 8
59	LMNB1	4001	ENSG00000113368	1	0	0	1	0	lamin B1
60	ADRA1A	148	ENSG00000120907	1	0.020791	1	0	0	adrenoceptor alpha 1A
61	GOLGA2	2801	ENSG00000167110	1	0	0	1	0.016257	golgin A2
62	SCN5A	6331	ENSG00000183873	1	0	1	0	0	sodium voltage-gated channel alpha subunit 5
63	SCN2A	6326	ENSG00000136531	1	0	1	0	0.013296	sodium voltage-gated channel alpha subunit 2
64	GABBR2	9568	ENSG00000136928	1	0	1	0	0.008272	gamma-aminobutyric acid type B receptor subunit 2
65	SCN4A	6329	ENSG00000007314	1	0.008156	1	0	0	sodium voltage-gated channel alpha subunit 4
66	SCN3A	6328	ENSG00000153253	1	0	1	0	0.006386	sodium voltage-gated channel alpha subunit 3
67	CAPNS2	84290	ENSG00000256812	1	0	0	1	0	calpain small subunit 2
68	CAPN2	824	ENSG00000162909	1	0	0	1	0.005108	calpain 2
69	PDE3A	5139	ENSG00000172572	1	0.004655	1	0	0	phosphodiesterase 3A
70	SCN1A	6323	ENSG00000144285	1	0	1	0	0.003862	sodium voltage-gated channel alpha subunit 1
71	FOXO3	2309	ENSG00000118689	1	0.003372	0	1	0	forkhead box O3
72	ADRB3	155	ENSG00000188778	1	0	1	0	0	adrenoceptor beta 3
73	SCN10A	6336	ENSG00000185313	1	0	1	0	0	sodium voltage-gated channel alpha subunit 10
74	ADRA1D	146	ENSG00000171873	1	0	1	0	0	adrenoceptor alpha 1D
75	ADRA1B	147	ENSG00000170214	1	0	1	0	0	adrenoceptor alpha 1B
76	SCN9A	6335	ENSG00000169432	1	0	1	0	0	sodium voltage-gated channel alpha subunit 9
77	SCN11A	11280	ENSG00000168356	1	0	1	0	0	sodium voltage-gated channel alpha subunit 11
78	CDC25A	993	ENSG00000164045	1	0	0	1	0	cell division cycle 25A
79	CDC25C	995	ENSG00000158402	1	0	0	1	0	cell division cycle 25C
80	CACNA2D1	781	ENSG00000153956	1	0	1	0	0	calcium voltage-gated channel auxiliary subunit alpha2delta 1
81	SCN7A	6332	ENSG00000136546	1	0	1	0	0	sodium voltage-gated channel alpha subunit 7
82	FAAH	2166	ENSG00000117480	1	0	1	0	0	fatty acid amide hydrolase
83	CDC25B	994	ENSG00000101224	1	0	0	1	0	cell division cycle 25B
84	EPHA1	2041	ENSG00000146904	0.992069	0.977233	0	0	0	EPH receptor A1
85	ECHDC3	79746	ENSG00000134463	0.985329	0.978229	0	0	0	enoyl-CoA hydratase domain containing 3
86	SLC24A4	123041	ENSG00000140090	0.977874	0.968234	0	0	0	solute carrier family 24 member 4
87	GLIS3	169792	ENSG00000107249	0.963205	0.959405	0	0	0	GLIS family zinc finger 3
88	BACE1	23621	ENSG00000186318	0.950159	0	0.912291	0	0	beta-secretase 1
89	CASS4	57091	ENSG00000087589	0.946418	0.927875	0	0	0	Cas scaffold protein family member 4
90	USP6NL	9712	ENSG00000148429	0.938622	0.938622	0	0	0	USP6 N-terminal like
91	INPP5D	3635	ENSG00000168918	0.929445	0.917365	0	0	0	inositol polyphosphate-5-phosphatase D
92	PICALM	8301	ENSG00000073921	0.922968	0.897248	0	0	0	phosphatidylinositol binding clathrin assembly protein
93	ACE	1636	ENSG00000159640	0.909171	0.892875	0	0	0	angiotensin I converting enzyme
94	ANKRD55	79722	ENSG00000164512	0.90321	0.90321	0	0	0	ankyrin repeat domain 55
95	TOMM40	10452	ENSG00000130204	0.897422	0.881017	0	0	0	translocase of outer mitochondrial membrane 40
96	SCARB1	949	ENSG00000073060	0.897131	0.882256	0	0	0	scavenger receptor class B member 1
97	MMP1	4312	ENSG00000196611	0.893746	0.058767	0.875	0	0	matrix metallopeptidase 1
98	CLMN	79789	ENSG00000165959	0.889192	0.884558	0	0	0.018534	calmin
99	MMP13	4322	ENSG00000137745	0.886095	0.020904	0.875	0	0	matrix metallopeptidase 13
100	FBXL7	23194	ENSG00000183580	0.881333	0.875433	0	0	0	F-box and leucine rich repeat protein 7
101	MMP7	4316	ENSG00000137673	0.881068	0.008486	0.875	0	0	matrix metallopeptidase 7
102	MMP8	4317	ENSG00000118113	0.880273	0.02109	0.875	0	0	matrix metallopeptidase 8
103	MTHFD1L	25902	ENSG00000120254	0.876717	0.864939	0	0	0	methylenetetrahydrofolate dehydrogenase (NADP+ dependent) 1 like
104	PTPRG	5793	ENSG00000144724	0.876085	0.86776	0	0	0	protein tyrosine phosphatase receptor type G
105	TCF7L2	6934	ENSG00000148737	0.872462	0.859813	0	0	0.023397	transcription factor 7 like 2
106	APOC1	341	ENSG00000130208	0.868324	0.849161	0	0	0	apolipoprotein C1
107	ABCA1	19	ENSG00000165029	0.866172	0.848005	0	0	0	ATP binding cassette subfamily A member 1
108	GAB2	9846	ENSG00000033327	0.865592	0.764566	0	0.375	0	GRB2 associated binding protein 2
109	TECRL	253017	ENSG00000205678	0.855648	0.855648	0	0	0	trans-2,3-enoyl-CoA reductase like
110	LIPG	9388	ENSG00000101670	0.847142	0.847142	0	0	0	lipase G, endothelial type
111	BZW2	28969	ENSG00000136261	0.844699	0.844699	0	0	0	basic leucine zipper and W2 domains 2
112	MYO16	23026	ENSG00000041515	0.842055	0.842055	0	0	0	myosin XVI
113	PDE7B	27115	ENSG00000171408	0.834218	0.834218	0	0	0	phosphodiesterase 7B
114	ESR2	2100	ENSG00000140009	0.815929	0	0.797541	0	0	estrogen receptor 2
115	ANKRD31	256006	ENSG00000145700	0.813747	0.813747	0	0	0	ankyrin repeat domain 31
116	ESR1	2099	ENSG00000091831	0.800351	0.002384	0.784722	0	0	estrogen receptor 1
117	TGM6	343641	ENSG00000166948	0.799234	0.799234	0	0	0	transglutaminase 6
118	MMP3	4314	ENSG00000149968	0.789807	0.775939	0	0	0	matrix metallopeptidase 3
119	DRD3	1814	ENSG00000151577	0.784545	0	0.772222	0	0	dopamine receptor D3
120	CNTNAP5	129684	ENSG00000155052	0.783494	0.783494	0	0	0	contactin associated protein family member 5
121	DPP10	57628	ENSG00000175497	0.78306	0.775176	0	0	0.007056	dipeptidyl peptidase like 10
122	DRD4	1815	ENSG00000069696	0.780647	0	0.772222	0	0	dopamine receptor D4
123	PDGFRB	5159	ENSG00000113721	0.771	0	0.761111	0	0	platelet derived growth factor receptor beta
124	IL6R	3570	ENSG00000160712	0.768455	0.764355	0	0	0	interleukin 6 receptor
125	KIT	3815	ENSG00000157404	0.764711	0	0.761111	0	0	KIT proto-oncogene, receptor tyrosine kinase
126	ALDH5A1	7915	ENSG00000112294	0.763459	0	0.76	0	0.013836	aldehyde dehydrogenase 5 family member A1
127	NR3C1	2908	ENSG00000113580	0.763419	0	0.75	0	0	nuclear receptor subfamily 3 group C member 1
128	FGFR3	2261	ENSG00000068078	0.76188	0	0.75	0	0.017373	fibroblast growth factor receptor 3
129	NECTIN2	5819	ENSG00000130202	0.759703	0.750441	0	0	0	nectin cell adhesion molecule 2
130	MAN2A1	4124	ENSG00000112893	0.757308	0.757308	0	0	0	mannosidase alpha class 2A member 1
131	EDAR	10913	ENSG00000135960	0.750549	0.746849	0	0	0	ectodysplasin A receptor
132	PDGFRA	5156	ENSG00000134853	0.75	0	0.75	0	0	platelet derived growth factor receptor alpha
133	CNTNAP2	26047	ENSG00000174469	0.723483	0.714446	0	0	0.003036	contactin associated protein 2
134	PDE5A	8654	ENSG00000138735	0.713533	0	0.7	0	0	phosphodiesterase 5A
135	APOB	338	ENSG00000084674	0.712436	0.702836	0	0	0	apolipoprotein B
136	HTR2C	3358	ENSG00000147246	0.710186	0	0.7	0	0.004838	5-hydroxytryptamine receptor 2C
137	VDR	7421	ENSG00000111424	0.708131	0	0.7	0	0	vitamin D receptor
138	ADRA2A	150	ENSG00000150594	0.7041	0	0.7	0	0	adrenoceptor alpha 2A
139	FERMT2	10979	ENSG00000073712	0.700658	0.689149	0	0	0.009022	fermitin family member 2
140	ADRA2B	151	ENSG00000274286	0.7	0	0.7	0	0	adrenoceptor alpha 2B
141	ADRA2C	152	ENSG00000184160	0.7	0	0.7	0	0	adrenoceptor alpha 2C
142	CHRNA9	55584	ENSG00000174343	0.7	0	0.7	0	0	cholinergic receptor nicotinic alpha 9 subunit
143	CHRNA10	57053	ENSG00000129749	0.7	0	0.7	0	0	cholinergic receptor nicotinic alpha 10 subunit
144	PILRA	29992	ENSG00000085514	0.699562	0.686648	0	0	0	paired immunoglobin like type 2 receptor alpha
145	SCARA3	51435	ENSG00000168077	0.693412	0.689012	0	0	0	scavenger receptor class A member 3
146	ZNF652	22834	ENSG00000198740	0.690796	0.690796	0	0	0	zinc finger protein 652
147	NFIC	4782	ENSG00000141905	0.68552	0.678053	0	0	0.029869	nuclear factor I C
148	BCL3	602	ENSG00000069399	0.680996	0.680996	0	0	0	BCL3 transcription coactivator
149	IQCK	124152	ENSG00000174628	0.675097	0.675097	0	0	0	IQ motif containing K
150	DSG2	1829	ENSG00000046604	0.666479	0.66014	0	0	0	desmoglein 2
151	PTK2B	2185	ENSG00000120899	0.659721	0.639452	0	0	0	protein tyrosine kinase 2 beta
152	SLC10A2	6555	ENSG00000125255	0.653464	0.646364	0	0	0	solute carrier family 10 member 2
153	TSPOAP1	9256	ENSG00000005379	0.653159	0.649459	0	0	0	TSPO associated protein 1
154	CRADD	8738	ENSG00000169372	0.652723	0.652723	0	0	0	CASP2 and RIPK1 domain containing adaptor with death domain
155	ALDH1A2	8854	ENSG00000128918	0.646866	0.646866	0	0	0	aldehyde dehydrogenase 1 family member A2
156	DBN1	1627	ENSG00000113758	0.639456	0.625	0	0	0	drebrin 1
157	JCAD	57608	ENSG00000165757	0.606726	0.600926	0	0	0	junctional cadherin 5 associated
158	NPAS2	4862	ENSG00000170485	0.603032	0.603032	0	0	0	neuronal PAS domain protein 2
159	SUCLG2	8801	ENSG00000172340	0.597336	0.590136	0	0	0	succinate-CoA ligase GDP-forming subunit beta
160	ACKR2	1238	ENSG00000144648	0.596254	0.596254	0	0	0	atypical chemokine receptor 2
161	CRY2	1408	ENSG00000121671	0.587262	0.580444	0	0	0.010961	cryptochrome circadian regulator 2
162	SAP30L	79685	ENSG00000164576	0.577989	0.577989	0	0	0	SAP30 like
163	NCR2	9436	ENSG00000096264	0.574486	0.574486	0	0	0	natural cytotoxicity triggering receptor 2
164	HS3ST1	9957	ENSG00000002587	0.56951	0.56951	0	0	0	heparan sulfate-glucosamine 3-sulfotransferase 1
165	MS4A6A	64231	ENSG00000110077	0.567597	0.552883	0	0	0	membrane spanning 4-domains A6A
166	HLA-DRB1	3123	ENSG00000196126	0.561255	0.548391	0	0	0	major histocompatibility complex, class II, DR beta 1
167	ADAMTS1	9510	ENSG00000154734	0.554191	0.545504	0	0	0.003483	ADAM metallopeptidase with thrombospondin type 1 motif 1
168	LRRTM1	347730	ENSG00000162951	0.545461	0.542285	0	0	0.012707	leucine rich repeat transmembrane neuronal 1
169	LILRA5	353514	ENSG00000187116	0.542701	0.542701	0	0	0	leukocyte immunoglobulin like receptor A5
170	TNRC6A	27327	ENSG00000090905	0.528527	0.526798	0	0	0.006914	trinucleotide repeat containing adaptor 6A
171	CYP8B1	1582	ENSG00000180432	0.515625	0.515625	0	0	0	cytochrome P450 family 8 subfamily B member 1
172	RABEP1	9135	ENSG00000029725	0.515372	0.504243	0	0	0.031361	rabaptin, RAB GTPase binding effector protein 1
173	TYROBP	7305	ENSG00000011600	0.515127	0	0	0.5	0	transmembrane immune signaling adaptor TYROBP
175	PRELID2	153768	ENSG00000186314	0.508972	0.508972	0	0	0	PRELI domain containing 2
176	PDCL3	79031	ENSG00000115539	0.499872	0.492672	0	0	0	phosducin like 3
177	MS4A4A	51338	ENSG00000110079	0.494726	0.485355	0	0	0	membrane spanning 4-domains A4A
178	CCRL2	9034	ENSG00000121797	0.47715	0.47715	0	0	0	C-C motif chemokine receptor like 2
179	SEMA3C	10512	ENSG00000075223	0.476084	0.476084	0	0	0	semaphorin 3C
180	CNN2	1265	ENSG00000064666	0.470603	0.470603	0	0	0	calponin 2
181	TP53INP1	94241	ENSG00000164938	0.467581	0.460499	0	0	0.028329	tumor protein p53 inducible nuclear protein 1
182	ZNF292	23036	ENSG00000188994	0.467366	0.467366	0	0	0	zinc finger protein 292
183	ZNF12	7559	ENSG00000164631	0.4648	0.4648	0	0	0	zinc finger protein 12
184	CR1L	1379	ENSG00000197721	0.458787	0.458787	0	0	0	complement C3b/C4b receptor 1 like
185	UNC5C	8633	ENSG00000182168	0.452597	0.4375	0	0	0	unc-5 netrin receptor C
186	DOCK2	1794	ENSG00000134516	0.446739	0	0	0.436	0	dedicator of cytokinesis 2
187	NEDD4L	23327	ENSG00000049759	0.446221	0.436959	0	0	0.010685	NEDD4 like E3 ubiquitin protein ligase
188	ADAMTS4	9507	ENSG00000158859	0.443458	0.434858	0	0	0	ADAM metallopeptidase with thrombospondin type 1 motif 4
189	APOC4	346	ENSG00000267467	0.436896	0.433196	0	0	0	apolipoprotein C4
190	HCK	3055	ENSG00000101336	0.433117	0	0.1	0.40395	0	HCK proto-oncogene, Src family tyrosine kinase
191	RSPH10B2	728194	ENSG00000169402	0.423185	0.423185	0	0	0	radial spoke head 10 homolog B2
192	OSBPL6	114880	ENSG00000079156	0.411159	0.403859	0	0	0	oxysterol binding protein like 6
193	BCAS3	54828	ENSG00000141376	0.407644	0.407644	0	0	0	BCAS3 microtubule associated cell migration factor
194	AGTR1	185	ENSG00000144891	0.403789	0	0.1	0.375	0	angiotensin II receptor type 1
195	CST3	1471	ENSG00000101439	0.400047	0.064308	0	0.375	0.016907	cystatin C
196	GJA1	2697	ENSG00000152661	0.396925	0	0	0.375	0.02297	gap junction protein alpha 1
197	SNCA	6622	ENSG00000145335	0.395006	0	0	0.375	0.00999	synuclein alpha
198	AQP4	361	ENSG00000171885	0.392041	0	0	0.375	0	aquaporin 4
199	P2RX7	5027	ENSG00000089041	0.388343	0	0	0.375	0	purinergic receptor P2X 7
200	LAMP2	3920	ENSG00000005893	0.388287	0	0	0.375	0.022668	lysosomal associated membrane protein 2
201	ENPP2	5168	ENSG00000136960	0.38731	0	0	0.375	0.010857	ectonucleotide pyrophosphatase/phosphodiesterase 2
202	CREBBP	1387	ENSG00000005339	0.387252	0	0	0.375	0.029243	CREB binding protein
203	CHRNA2	1135	ENSG00000120903	0.385493	0.381893	0	0	0	cholinergic receptor nicotinic alpha 2 subunit
204	RFX4	5992	ENSG00000111783	0.384484	0	0	0.375	0.037938	regulatory factor X4
205	MT1M	4499	ENSG00000205364	0.384008	0	0	0.375	0.036034	metallothionein 1M
206	TUBB4A	10382	ENSG00000104833	0.383358	0	0	0.375	0.033432	tubulin beta 4A class IVa
207	DTL	51514	ENSG00000143476	0.3829	0	0	0.375	0	denticleless E3 ubiquitin protein ligase homolog
208	HSPA1A	3303	ENSG00000204389	0.382466	0	0	0.375	0.022574	heat shock protein family A (Hsp70) member 1A
209	GLS	2744	ENSG00000115419	0.382416	0	0	0.375	0.022377	glutaminase
210	STON2	85439	ENSG00000140022	0.381523	0	0	0.375	0.026093	stonin 2
211	ZIC2	7546	ENSG00000043355	0.38146	0	0	0.375	0.02584	Zic family member 2
212	CCDC83	220047	ENSG00000150676	0.381391	0.381391	0	0	0	coiled-coil domain containing 83
213	STIP1	10963	ENSG00000168439	0.380113	0	0	0.375	0	stress induced phosphoprotein 1
214	DOP1A	23033	ENSG00000083097	0.379576	0	0	0.375	0.018305	DOP1 leucine zipper like protein A
215	KIFAP3	22920	ENSG00000075945	0.379372	0	0	0.375	0.017489	kinesin associated protein 3
216	BSN	8927	ENSG00000164061	0.37891	0	0	0.375	0.015638	bassoon presynaptic cytomatrix protein
217	GSTA4	2941	ENSG00000170899	0.378831	0	0	0.375	0.015325	glutathione S-transferase alpha 4
218	BUB1	699	ENSG00000169679	0.3787	0	0	0.375	0	BUB1 mitotic checkpoint serine/threonine kinase
219	EGR2	1959	ENSG00000122877	0.3787	0	0	0.375	0	early growth response 2
220	ABCC2	1244	ENSG00000023839	0.3787	0	0	0.375	0	ATP binding cassette subfamily C member 2
221	PDGFB	5155	ENSG00000100311	0.3786	0	0	0.375	0	platelet derived growth factor subunit B
222	SLC22A2	6582	ENSG00000112499	0.3785	0	0	0.375	0	solute carrier family 22 member 2
223	SNAP91	9892	ENSG00000065609	0.37849	0	0	0.375	0.01396	synaptosome associated protein 91
224	ACTG1	71	ENSG00000184009	0.378207	0	0	0.375	0.01283	actin gamma 1
225	ACBD5	91452	ENSG00000107897	0.378182	0	0	0.375	0.012728	acyl-CoA binding domain containing 5
226	RPS27	6232	ENSG00000177954	0.376945	0.007778	0	0.375	0	ribosomal protein S27
227	CLNK	116449	ENSG00000109684	0.376167	0.376167	0	0	0	cytokine dependent hematopoietic cell linker
228	MT1JP	4498	ENSG00000255986	0.375	0	0	0.375	0	metallothionein 1J, pseudogene
229	RPS18	6222	ENSG00000231500	0.375	0	0	0.375	0	ribosomal protein S18
230	MT1P3	140851	ENSG00000229230	0.375	0	0	0.375	0	metallothionein 1 pseudogene 3
232	FANK1	92565	ENSG00000203780	0.375	0	0	0.375	0	fibronectin type III and ankyrin repeat domains 1
233	PCBP2	5094	ENSG00000197111	0.375	0	0	0.375	0	poly(rC) binding protein 2
234	DGCR6	8214	ENSG00000183628	0.375	0	0	0.375	0	DiGeorge syndrome critical region gene 6
235	ACTL9	284382	ENSG00000181786	0.375	0	0	0.375	0	actin like 9
236	UBE2C	11065	ENSG00000175063	0.375	0	0	0.375	0	ubiquitin conjugating enzyme E2 C
237	RNASE11	122651	ENSG00000173464	0.375	0	0	0.375	0	ribonuclease A family member 11 (inactive)
238	TEKT1	83659	ENSG00000167858	0.375	0	0	0.375	0	tektin 1
239	MID1IP1	58526	ENSG00000165175	0.375	0	0	0.375	0	MID1 interacting protein 1
240	HYDIN	54768	ENSG00000157423	0.375	0	0	0.375	0	HYDIN axonemal central pair apparatus protein
241	ELP2	55250	ENSG00000134759	0.375	0	0	0.375	0	elongator acetyltransferase complex subunit 2
242	MED6	10001	ENSG00000133997	0.375	0	0	0.375	0	mediator complex subunit 6
243	ABCC11	85320	ENSG00000121270	0.375	0	0	0.375	0	ATP binding cassette subfamily C member 11
244	AMPD1	270	ENSG00000116748	0.375	0	0	0.375	0	adenosine monophosphate deaminase 1
245	MDGA1	266727	ENSG00000112139	0.375	0	0	0.375	0	MAM domain containing glycosylphosphatidylinositol anchor 1
246	SRSF3	6428	ENSG00000112081	0.375	0	0	0.375	0	serine and arginine rich splicing factor 3
247	TIMELESS	8914	ENSG00000111602	0.375	0	0	0.375	0	timeless circadian regulator
248	LMAN1	3998	ENSG00000074695	0.375	0	0	0.375	0	lectin, mannose binding 1
249	PPP2R5A	5525	ENSG00000066027	0.375	0	0	0.375	0	protein phosphatase 2 regulatory subunit B'alpha
250	CDK17	5128	ENSG00000059758	0.375	0	0	0.375	0	cyclin dependent kinase 17
251	FECH	2235	ENSG00000066926	0.374474	0.374474	0	0	0	ferrochelatase
252	HBEGF	1839	ENSG00000113070	0.371728	0.371728	0	0	0	heparin binding EGF like growth factor
253	ARHGAP12	94134	ENSG00000165322	0.370993	0.370993	0	0	0	Rho GTPase activating protein 12
255	LIPC	3990	ENSG00000166035	0.350191	0.339286	0	0	0	lipase C, hepatic type
257	MADD	8567	ENSG00000110514	0.349931	0.338131	0	0	0	MAP kinase activating death domain
258	NDUFAF6	137682	ENSG00000156170	0.345515	0.344635	0	0	0.003521	NADH:ubiquinone oxidoreductase complex assembly factor 6
259	GMNC	647309	ENSG00000205835	0.338712	0.338712	0	0	0	geminin coiled-coil domain containing
260	APOC4-APOC2	100533990	ENSG00000224916	0.33828	0.33828	0	0	0	APOC4-APOC2 readthrough (NMD candidate)
261	ZC3H12A	80149	ENSG00000163874	0.331983	0.331983	0	0	0	zinc finger CCCH-type containing 12A
262	CLASRP	11129	ENSG00000104859	0.331304	0.331304	0	0	0	CLK4 associating serine/arginine rich protein
263	DLG2	1740	ENSG00000150672	0.327893	0.327893	0	0	0	discs large MAGUK scaffold protein 2
264	CYB561	1534	ENSG00000008283	0.324461	0.324461	0	0	0	cytochrome b561
265	B4GALT3	8703	ENSG00000158850	0.323599	0.323599	0	0	0	beta-1,4-galactosyltransferase 3
266	FCER1G	2207	ENSG00000158869	0.316615	0.034661	0	0.30795	0	Fc fragment of IgE receptor Ig
267	EED	8726	ENSG00000074266	0.313429	0.311529	0	0	0	embryonic ectoderm development
268	PRIM2	5558	ENSG00000146143	0.313378	0.313378	0	0	0	DNA primase subunit 2
269	HSPA4	3308	ENSG00000170606	0.311671	0	0	0	0.015682	heat shock protein family A (Hsp70) member 4
270	MS4A6E	245802	ENSG00000166926	0.311288	0.302541	0	0	0	membrane spanning 4-domains A6E
271	PRKRA	8575	ENSG00000180228	0.307261	0.307261	0	0	0	protein activator of interferon induced protein kinase EIF2AK2
272	GRIA1	2890	ENSG00000155511	0.305162	0	0.25	0	0.015504	glutamate ionotropic receptor AMPA type subunit 1
273	HIKESHI	51501	ENSG00000149196	0.304678	0.304678	0	0	0	heat shock protein nuclear import factor hikeshi
274	PJVK	494513	ENSG00000204311	0.30276	0.30276	0	0	0	pejvakin
275	HRH3	11255	ENSG00000101180	0.30208	0	0.28525	0	0	histamine receptor H3
276	MAPK14	1432	ENSG00000112062	0.29732	0	0.284722	0	0.008042	mitogen-activated protein kinase 14
277	SV2A	9900	ENSG00000159164	0.28265	0	0.272222	0	0	synaptic vesicle glycoprotein 2A
278	YDJC	150223	ENSG00000161179	0.282486	0.282486	0	0	0	YdjC chitooligosaccharide deacetylase homolog
279	UBE2L3	7332	ENSG00000185651	0.279017	0.271062	0	0	0.006793	ubiquitin conjugating enzyme E2 L3
280	GSK3B	2932	ENSG00000082701	0.278861	0	0.261111	0	0.005553	glycogen synthase kinase 3 beta
281	PGR	5241	ENSG00000082175	0.276956	0	0.272222	0	0	progesterone receptor
282	TRIM35	23087	ENSG00000104228	0.276251	0.276251	0	0	0	tripartite motif containing 35
283	CHRNA6	8973	ENSG00000147434	0.275822	0	0.272222	0	0	cholinergic receptor nicotinic alpha 6 subunit
284	SERPINA1	5265	ENSG00000197249	0.275672	0	0	0.2612	0	serpin family A member 1
285	ABL1	25	ENSG00000097007	0.273861	0	0.267361	0	0	ABL proto-oncogene 1, non-receptor tyrosine kinase
286	RXRA	6256	ENSG00000186350	0.272638	0	0.261111	0	0	retinoid X receptor alpha
287	CHRNA5	1138	ENSG00000169684	0.272222	0	0.272222	0	0	cholinergic receptor nicotinic alpha 5 subunit
288	CACNA1B	774	ENSG00000148408	0.272222	0	0.272222	0	0	calcium voltage-gated channel subunit alpha1 B
289	TNF	7124	ENSG00000232810	0.267365	0	0.242361	0	0	tumor necrosis factor
290	TENT5A	55603	ENSG00000112773	0.264775	0.264775	0	0	0	terminal nucleotidyltransferase 5A
291	SPON1	10418	ENSG00000262655	0.263885	0.258423	0	0	0.02185	spondin 1
292	GRIA2	2891	ENSG00000120251	0.263777	0	0.25	0	0	glutamate ionotropic receptor AMPA type subunit 2
293	GABRA2	2555	ENSG00000151834	0.262546	0.057021	0.246361	0	0.017364	gamma-aminobutyric acid type A receptor subunit alpha2
294	LY86	9450	ENSG00000112799	0.261822	0.040888	0	0.25	0	lymphocyte antigen 86
295	GABRG1	2565	ENSG00000163285	0.261739	0.046139	0.246361	0	0.026487	gamma-aminobutyric acid type A receptor subunit gamma1
296	RXRB	6257	ENSG00000204231	0.261111	0	0.261111	0	0	retinoid X receptor beta
297	RXRG	6258	ENSG00000143171	0.261111	0	0.261111	0	0	retinoid X receptor gamma
298	ANKMY2	57037	ENSG00000106524	0.260158	0.254347	0	0	0.023245	ankyrin repeat and MYND domain containing 2
299	S100A11	6282	ENSG00000163191	0.25895	0	0	0.25895	0	S100 calcium binding protein A11
300	GNRHR	2798	ENSG00000109163	0.256814	0	0.25	0	0	gonadotropin releasing hormone receptor
301	GABRA1	2554	ENSG00000022355	0.255694	0	0.246361	0	0.020099	gamma-aminobutyric acid type A receptor subunit alpha1
302	GRIA3	2892	ENSG00000125675	0.254532	0	0.25	0	0.007492	glutamate ionotropic receptor AMPA type subunit 3
303	GRIK3	2899	ENSG00000163873	0.253966	0.253966	0	0	0	glutamate ionotropic receptor kainate type subunit 3
304	CYSLTR1	10800	ENSG00000173198	0.2536	0	0.25	0	0	cysteinyl leukotriene receptor 1
305	CYP27C1	339761	ENSG00000186684	0.25354	0.25354	0	0	0	cytochrome P450 family 27 subfamily C member 1
306	GABRG2	2566	ENSG00000113327	0.25317	0	0.246361	0	0.027237	gamma-aminobutyric acid type A receptor subunit gamma2
307	MAPT	4137	ENSG00000186868	0.253152	7e-08	0	0	0	microtubule associated protein tau
308	HLA-DQA1	3117	ENSG00000196735	0.25294	0.25294	0	0	0	major histocompatibility complex, class II, DQ alpha 1
309	GRIA4	2893	ENSG00000152578	0.252838	0	0.25	0	0.008685	glutamate ionotropic receptor AMPA type subunit 4
310	MAOB	4129	ENSG00000069535	0.251326	0	0.235	0	0	monoamine oxidase B
311	CTSC	1075	ENSG00000109861	0.2513	0	0	0.2513	0	cathepsin C
312	SCIMP	388325	ENSG00000161929	0.249629	0.249629	0	0	0	SLP adaptor and CSK interacting membrane protein
313	SH3RF2	153769	ENSG00000156463	0.24957	0.24957	0	0	0	SH3 domain containing ring finger 2
314	KAT8	84148	ENSG00000103510	0.249461	0.244583	0	0	0	lysine acetyltransferase 8
315	MRPL58	3396	ENSG00000167862	0.248833	0.248833	0	0	0	mitochondrial ribosomal protein L58
316	GABRA5	2558	ENSG00000186297	0.248763	0	0.246361	0	0.009608	gamma-aminobutyric acid type A receptor subunit alpha5
317	GABRA3	2556	ENSG00000011677	0.248068	0	0.246361	0	0.006827	gamma-aminobutyric acid type A receptor subunit alpha3
318	HGF	3082	ENSG00000019991	0.247646	0.22852	0	0	0.011317	hepatocyte growth factor
319	GABRG3	2567	ENSG00000182256	0.246361	0	0.246361	0	0	gamma-aminobutyric acid type A receptor subunit gamma3
320	TAS2R41	259287	ENSG00000221855	0.245496	0.245496	0	0	0	taste 2 receptor member 41
321	RYR3	6263	ENSG00000198838	0.244456	0	0	0	0.017833	ryanodine receptor 3
322	SRC	6714	ENSG00000197122	0.244	0	0.236111	0	0	SRC proto-oncogene, non-receptor tyrosine kinase
323	INSR	3643	ENSG00000171105	0.242266	0	0.225	0	0	insulin receptor
324	SLC35C1	55343	ENSG00000181830	0.240103	0.240103	0	0	0	solute carrier family 35 member C1
325	CNR1	1268	ENSG00000118432	0.239939	0	0.225	0	0.012996	cannabinoid receptor 1
326	TBX2	6909	ENSG00000121068	0.234519	0.226419	0	0	0	T-box transcription factor 2
327	USP35	57558	ENSG00000118369	0.234168	0.234168	0	0	0	ubiquitin specific peptidase 35
328	RARA	5914	ENSG00000131759	0.233736	0	0.225	0	0	retinoic acid receptor alpha
329	PLA2G7	7941	ENSG00000146070	0.2322	0	0.225	0	0	phospholipase A2 group VII
330	GABRB3	2562	ENSG00000166206	0.229279	0	0.225	0	0.017115	gamma-aminobutyric acid type A receptor subunit beta3
331	RARB	5915	ENSG00000077092	0.2292	0	0.225	0	0	retinoic acid receptor beta
332	RARG	5916	ENSG00000172819	0.225	0	0.225	0	0	retinoic acid receptor gamma
333	SNAP25	6616	ENSG00000132639	0.224971	0	0	0	0.010057	synaptosome associated protein 25
334	TAS2R60	338398	ENSG00000185899	0.221204	0.221204	0	0	0	taste 2 receptor member 60
335	BCKDK	10295	ENSG00000103507	0.219092	0.215385	0	0	0.014828	branched chain keto acid dehydrogenase kinase
336	MAF	4094	ENSG00000178573	0.218712	0.210366	0	0	0	MAF bZIP transcription factor
337	KIF5B	3799	ENSG00000170759	0.21788	0.212964	0	0	0.019663	kinesin family member 5B
338	HDAC6	10013	ENSG00000094631	0.216473	0	0.1	0	0	histone deacetylase 6
339	GSK3A	2931	ENSG00000105723	0.214673	0	0.2	0	0	glycogen synthase kinase 3 alpha
340	HTR3A	3359	ENSG00000166736	0.213555	0	0.2	0	0	5-hydroxytryptamine receptor 3A
341	RRAS2	22800	ENSG00000133818	0.212164	0.212164	0	0	0	RAS related 2
342	NRGN	4900	ENSG00000154146	0.211921	0.002386	0	0	0	neurogranin
343	GLP1R	2740	ENSG00000112164	0.21162	0	0.2	0	0	glucagon like peptide 1 receptor
344	MINDY2	54629	ENSG00000128923	0.210961	0.210961	0	0	0	MINDY lysine 48 deubiquitinase 2
345	KCTD2	23510	ENSG00000180901	0.20929	0.20199	0	0	0	potassium channel tetramerization domain containing 2
346	RELB	5971	ENSG00000104856	0.207384	0.207384	0	0	0	RELB proto-oncogene, NF-kB subunit
347	CSF2RA	1438	ENSG00000198223	0.205	0	0.2	0	0	colony stimulating factor 2 receptor subunit alpha
348	IMPA1	3612	ENSG00000133731	0.205	0	0.2	0	0	inositol monophosphatase 1
349	CRBN	51185	ENSG00000113851	0.205	0	0.2	0	0	cereblon
350	RBX1	9978	ENSG00000100387	0.204222	0	0.2	0	0.016886	ring-box 1
351	IFNAR1	3454	ENSG00000142166	0.2041	0	0.2	0	0	interferon alpha and beta receptor subunit 1
352	PROSER2	254427	ENSG00000148426	0.203964	0.203964	0	0	0	proline and serine rich 2
353	NPTX2	4885	ENSG00000106236	0.203432	0	0	0	0.026456	neuronal pentraxin 2
354	PRSS53	339105	ENSG00000151006	0.203185	0.203185	0	0	0	serine protease 53
355	CYFIP2	26999	ENSG00000055163	0.203136	0	0	0	0.012546	cytoplasmic FMR1 interacting protein 2
356	IFNAR2	3455	ENSG00000159110	0.202297	0	0.2	0	0.009189	interferon alpha and beta receptor subunit 2
357	NCAM1	4684	ENSG00000149294	0.200876	0	0	0	0.01325	neural cell adhesion molecule 1
358	MS4A4E	643680	ENSG00000214787	0.200447	0.187349	0	0	0	membrane spanning 4-domains A4E
359	HTR3D	200909	ENSG00000186090	0.2	0	0.2	0	0	5-hydroxytryptamine receptor 3D
360	HTR3E	285242	ENSG00000186038	0.2	0	0.2	0	0	5-hydroxytryptamine receptor 3E
361	HTR3C	170572	ENSG00000178084	0.2	0	0.2	0	0	5-hydroxytryptamine receptor 3C
362	PAH	5053	ENSG00000171759	0.2	0	0.2	0	0	phenylalanine hydroxylase
363	DDB1	1642	ENSG00000167986	0.2	0	0.2	0	0	damage specific DNA binding protein 1
364	HTR3B	9177	ENSG00000149305	0.2	0	0.2	0	0	5-hydroxytryptamine receptor 3B
365	CUL4A	8451	ENSG00000139842	0.2	0	0.2	0	0	cullin 4A
366	APMAP	57136	ENSG00000101474	0.199479	0	0	0	0.015698	adipocyte plasma membrane associated protein
367	MAPK8IP1	9479	ENSG00000121653	0.198255	0.181403	0	0	0	mitogen-activated protein kinase 8 interacting protein 1
368	MS4A2	2206	ENSG00000149534	0.196845	0.189845	0	0	0	membrane spanning 4-domains A2
369	PTPRJ	5795	ENSG00000149177	0.196464	0.191942	0	0	0.018088	protein tyrosine phosphatase receptor type J
370	SLC39A13	91252	ENSG00000165915	0.196294	0.196294	0	0	0	solute carrier family 39 member 13
371	MAPK1	5594	ENSG00000100030	0.196277	0.010143	0	0	0	mitogen-activated protein kinase 1
372	GPR6	2830	ENSG00000146360	0.19568	0	0	0	0.008659	G protein-coupled receptor 6
373	TH	7054	ENSG00000180176	0.19398	0	0	0	0.007279	tyrosine hydroxylase
374	SMIM8	57150	ENSG00000111850	0.190699	0.188847	0	0	0.007411	small integral membrane protein 8
376	KRBOX1	100506243	ENSG00000240747	0.190692	0.190692	0	0	0	KRAB box domain containing 1
377	RASGRF1	5923	ENSG00000058335	0.189667	0	0	0	0.007266	Ras protein specific guanine nucleotide releasing factor 1
378	PRRT1	80863	ENSG00000204314	0.189258	0.011369	0	0	0.011302	proline rich transmembrane protein 1
379	KCNH3	23416	ENSG00000135519	0.188822	0	0	0	0.01465	potassium voltage-gated channel subfamily H member 3
380	NR1H3	10062	ENSG00000025434	0.185388	0.177788	0	0	0	nuclear receptor subfamily 1 group H member 3
381	ZNF646	9726	ENSG00000167395	0.182002	0.182002	0	0	0	zinc finger protein 646
383	KLC1	3831	ENSG00000126214	0.175522	0	0	0	0.045389	kinesin light chain 1
384	NARS1	4677	ENSG00000134440	0.175128	0.175128	0	0	0	asparaginyl-tRNA synthetase 1
385	NYAP1	222950	ENSG00000166924	0.173219	0.173219	0	0	0	neuronal tyrosine phosphorylated phosphoinositide-3-kinase adaptor 1
386	CFAP206	154313	ENSG00000272514	0.172428	0.172428	0	0	0	cilia and flagella associated protein 206
387	HLA-DRB5	3127	ENSG00000198502	0.172022	0.159847	0	0	0	major histocompatibility complex, class II, DR beta 5
388	PPOX	5498	ENSG00000143224	0.168797	0.161697	0	0	0	protoporphyrinogen oxidase
389	ADAMTS5	11096	ENSG00000154736	0.166237	0.159037	0	0	0	ADAM metallopeptidase with thrombospondin type 1 motif 5
390	ANO3	63982	ENSG00000134343	0.163062	0.160859	0	0	0.008812	anoctamin 3
391	DNALI1	7802	ENSG00000163879	0.159798	0.159798	0	0	0	dynein axonemal light intermediate chain 1
392	RSPO1	284654	ENSG00000169218	0.15929	0.15929	0	0	0	R-spondin 1
393	ARHGAP45	23526	ENSG00000180448	0.158624	0.158624	0	0	0	Rho GTPase activating protein 45
394	HAND1	9421	ENSG00000113196	0.157657	0.153057	0	0	0	heart and neural crest derivatives expressed 1
395	SYT1	6857	ENSG00000067715	0.156359	0	0	0	0.019612	synaptotagmin 1
396	NDUFS2	4720	ENSG00000158864	0.15563	0.15563	0	0	0	NADH:ubiquinone oxidoreductase core subunit S2
397	DEDD	9191	ENSG00000158796	0.155382	0.155382	0	0	0	death effector domain containing
398	ZCWPW1	55063	ENSG00000078487	0.155187	0.144287	0	0	0	zinc finger CW-type and PWWP domain containing 1
399	APOC2	344	ENSG00000234906	0.155044	0.139835	0	0	0	apolipoprotein C2
400	EPHX2	2053	ENSG00000120915	0.154102	0.147002	0	0	0	epoxide hydrolase 2
401	CCR5	1234	ENSG00000160791	0.149528	0.133271	0	0	0	C-C motif chemokine receptor 5 (gene/pseudogene)
402	VKORC1	79001	ENSG00000167397	0.148897	0.095586	0.125	0	0	vitamin K epoxide reductase complex subunit 1
403	ATP8B1	5205	ENSG00000081923	0.148688	0.145876	0	0	0.011247	ATPase phospholipid transporting 8B1
404	LMTK2	22853	ENSG00000164715	0.148588	0	0	0	0.018172	lemur tyrosine kinase 2
405	GRXCR2	643226	ENSG00000204928	0.147242	0.147242	0	0	0	glutaredoxin and cysteine rich domain containing 2
406	WWOX	51741	ENSG00000186153	0.145002	0.133585	0	0	0	WW domain containing oxidoreductase
407	POU4F3	5459	ENSG00000091010	0.142489	0.142489	0	0	0	POU class 4 homeobox 3
408	SERPINE1	5054	ENSG00000106366	0.141463	0	0.125	0	0.00857	serpin family E member 1
409	KCTD21	283219	ENSG00000188997	0.140115	0.140115	0	0	0	potassium channel tetramerization domain containing 21
410	C6orf163	206412	ENSG00000203872	0.140055	0.140055	0	0	0	chromosome 6 open reading frame 163
411	KNOP1	400506	ENSG00000103550	0.136948	0.134329	0	0	0.010476	lysine rich nucleolar protein 1
412	TXN	7295	ENSG00000136810	0.135687	0	0	0	0.02019	thioredoxin
413	AURKA	6790	ENSG00000087586	0.135364	0.135364	0	0	0	aurora kinase A
415	ADORA2A	135	ENSG00000128271	0.1323	0	0.125	0	0	adenosine A2a receptor
416	LTF	4057	ENSG00000012223	0.131092	0.115208	0	0	0.00753	lactotransferrin
417	ENO2	2026	ENSG00000111674	0.130521	0	0	0	0.022924	enolase 2
418	PLAC8L1	153770	ENSG00000173261	0.130068	0.130068	0	0	0	PLAC8 like 1
419	TMEM259	91304	ENSG00000182087	0.129922	0.126722	0	0	0	transmembrane protein 259
420	SVIL	6840	ENSG00000197321	0.129524	0.129524	0	0	0	supervillin
421	BDNF	627	ENSG00000176697	0.129042	0	0	0	0.00922	brain derived neurotrophic factor
422	MEAF6	64769	ENSG00000163875	0.12853	0.127688	0	0	0.003368	MYST/Esa1 associated factor 6
423	SPI1	6688	ENSG00000066336	0.125861	0.119095	0	0	0	Spi-1 proto-oncogene
424	ADORA3	140	ENSG00000282608	0.125759	0	0.125	0	0.003035	adenosine A3 receptor
425	ADORA2B	136	ENSG00000170425	0.125	0	0.125	0	0	adenosine A2b receptor
426	ADORA1	134	ENSG00000163485	0.125	0	0.125	0	0	adenosine A1 receptor
427	ATP4A	495	ENSG00000105675	0.125	0	0.125	0	0	ATPase H+/K+ transporting subunit alpha
428	CHI3L1	1116	ENSG00000133048	0.124674	0	0	0	0.009909	chitinase 3 like 1
429	VSNL1	7447	ENSG00000163032	0.123074	0	0	0	0.021116	visinin like 1
430	GFAP	2670	ENSG00000131095	0.121583	0	0	0	0.038341	glial fibrillary acidic protein
431	LILRA4	23547	ENSG00000239961	0.120378	0.120378	0	0	0	leukocyte immunoglobulin like receptor A4
432	RFX3	5991	ENSG00000080298	0.120066	0.120066	0	0	0	regulatory factor X3
433	CCR2	729230	ENSG00000121807	0.119543	0.107577	0	0	0	C-C motif chemokine receptor 2
434	ZNF532	55205	ENSG00000074657	0.118206	0.118206	0	0	0	zinc finger protein 532
435	PPARD	5467	ENSG00000112033	0.11694	0	0.1	0	0.029473	peroxisome proliferator activated receptor delta
436	CHRM1	1128	ENSG00000168539	0.115365	0	0.1	0	0.054258	cholinergic receptor muscarinic 1
437	GRN	2896	ENSG00000030582	0.115053	7e-08	0	0	0	granulin precursor
438	HDAC2	3066	ENSG00000196591	0.114067	0	0.1	0	0	histone deacetylase 2
439	HTR4	3360	ENSG00000164270	0.113312	0	0.1	0	0	5-hydroxytryptamine receptor 4
440	FYN	2534	ENSG00000010810	0.113308	0	0.1	0	0	FYN proto-oncogene, Src family tyrosine kinase
441	MS4A3	932	ENSG00000149516	0.112893	0.109293	0	0	0	membrane spanning 4-domains A3
442	HDAC1	3065	ENSG00000116478	0.112716	0	0.1	0	0.020544	histone deacetylase 1
443	GABRA4	2557	ENSG00000109158	0.112601	0.043526	0.1	0	0.015477	gamma-aminobutyric acid type A receptor subunit alpha4
444	CR2	1380	ENSG00000117322	0.111934	0.111934	0	0	0	complement C3d receptor 2
445	GABRB1	2560	ENSG00000163288	0.111349	0.043526	0.1	0	0.004204	gamma-aminobutyric acid type A receptor subunit beta1
446	MPZ	4359	ENSG00000158887	0.111296	0.02063	0	0	0	myelin protein zero
447	SMIM24	284422	ENSG00000095932	0.111024	0.111024	0	0	0	small integral membrane protein 24
448	PRSS36	146547	ENSG00000178226	0.1101	0.1101	0	0	0	serine protease 36
449	HDAC3	8841	ENSG00000171720	0.10975	0	0.1	0	0	histone deacetylase 3
450	C11orf96	387763	ENSG00000187479	0.109604	0.106534	0	0	0.012279	chromosome 11 open reading frame 96
451	PPARA	5465	ENSG00000186951	0.108613	0	0.09	0	0.005675	peroxisome proliferator activated receptor alpha
452	FAM210B	116151	ENSG00000124098	0.108328	0.104373	0	0	0.015819	family with sequence similarity 210 member B
453	GCNT4	51301	ENSG00000176928	0.108119	0.108119	0	0	0	glucosaminyl (N-acetyl) transferase 4
454	GABRD	2563	ENSG00000187730	0.106987	0	0.1	0	0.027949	gamma-aminobutyric acid type A receptor subunit delta
455	ALPK2	115701	ENSG00000198796	0.106882	0.106882	0	0	0	alpha kinase 2
456	SLC5A2	6524	ENSG00000140675	0.106621	0.007389	0.1	0	0	solute carrier family 5 member 2
457	ACCSL	390110	ENSG00000205126	0.106534	0.106534	0	0	0	1-aminocyclopropane-1-carboxylate synthase homolog (inactive) like
458	ACCS	84680	ENSG00000110455	0.106534	0.106534	0	0	0	1-aminocyclopropane-1-carboxylate synthase homolog (inactive)
459	SCD	6319	ENSG00000099194	0.106254	0	0	0	0.014518	stearoyl-CoA desaturase
460	SNIP1	79753	ENSG00000163877	0.105513	0.105513	0	0	0	Smad nuclear interacting protein 1
461	MAOA	4128	ENSG00000189221	0.105396	0	0.09	0	0	monoamine oxidase A
462	EPC1	80314	ENSG00000120616	0.104922	0.095811	0	0	0.036445	enhancer of polycomb homolog 1
463	YES1	7525	ENSG00000176105	0.104626	0	0.1	0	0.015126	YES proto-oncogene 1, Src family tyrosine kinase
464	NEU2	4759	ENSG00000115488	0.104518	0.104518	0	0	0	neuraminidase 2
465	GABRQ	55879	ENSG00000268089	0.1045	0	0.1	0	0	gamma-aminobutyric acid type A receptor subunit theta
466	FBXL19	54620	ENSG00000099364	0.104391	0.104391	0	0	0	F-box and leucine rich repeat protein 19
467	EPHA2	1969	ENSG00000142627	0.1039	0	0.1	0	0	EPH receptor A2
468	FRK	2444	ENSG00000111816	0.1036	0	0.1	0	0	fyn related Src family tyrosine kinase
469	BLK	640	ENSG00000136573	0.1035	0	0.1	0	0	BLK proto-oncogene, Src family tyrosine kinase
470	VPS35L	57020	ENSG00000103544	0.10339	0.099702	0	0	0.014749	VPS35 endosomal protein sorting factor like
471	ALKBH3	221120	ENSG00000166199	0.102995	0.101504	0	0	0.005964	alkB homolog 3, alpha-ketoglutaratedependent dioxygenase
472	GABRB2	2561	ENSG00000145864	0.1015	0	0.1	0	0.005998	gamma-aminobutyric acid type A receptor subunit beta2
473	LYN	4067	ENSG00000254087	0.1	0	0.1	0	0	LYN proto-oncogene, Src family tyrosine kinase
474	LCK	3932	ENSG00000182866	0.1	0	0.1	0	0	LCK proto-oncogene, Src family tyrosine kinase
475	GABRA6	2559	ENSG00000145863	0.1	0	0.1	0	0	gamma-aminobutyric acid type A receptor subunit alpha6
476	SRMS	6725	ENSG00000125508	0.1	0	0.1	0	0	src-related kinase lacking C-terminal regulatory tyrosine and N-terminal myristylation sites
477	CSF3R	1441	ENSG00000119535	0.1	0	0.1	0	0	colony stimulating factor 3 receptor
478	GABRE	2564	ENSG00000102287	0.1	0	0.1	0	0	gamma-aminobutyric acid type A receptor subunit epsilon
479	GABRP	2568	ENSG00000094755	0.1	0	0.1	0	0	gamma-aminobutyric acid type A receptor subunit pi
480	FGR	2268	ENSG00000000938	0.1	0	0.1	0	0	FGR proto-oncogene, Src family tyrosine kinase

## Sheet: S.Table 3
Supplementary Table 3. Genetically-defined AD genes from GWA and familial studies. Curated list of genes published with Alzheimer’s disease improved from previous work (Pita-Juárez et al., 2018).
Index	EntrezID	Symbol
1	10347	ABCA7
2	1636	ACE
3	102	ADAM10
4	161	AP2A2
5	348	APOE
6	351	APP
7	6310	ATXN1
8	274	BIN1
9	23607	CD2AP
10	945	CD33
11	1191	CLU
12	1378	CR1
13	1808	DPYSL2
14	1829	DSG2
15	3117	HLA-DQA1
16	3119	HLA-DQB1
17	3122	HLA-DRA
18	3123	HLA-DRB1
19	3126	HLA-DRB4
20	3127	HLA-DRB5
21	9957	HS3ST1
22	3635	INPP5D
23	5641	LGMN
24	4208	MEF2C
25	137682	NDUFAF6
26	4722	NDUFS3
27	5663	PSEN1
28	5664	PSEN2
29	2185	PTK2B
30	123041	SLC24A4
31	8878	SQSTM1
32	54209	TREM2
33	7551	ZNF3

## Sheet: S.Table 4
Supplementary Table 4. Total paper counts and scores for each pathway’s association with dementia and AD via the literature. We investigated KEGG pathways plus three Reactome pathways and three added terms: immune system, cancer and diabetes. There was no significant difference between the pathway ranks from the whole of the dementia literature compared to AD-specific papers. The pathway_score wa…
Index	Pathway	Notes	Total_number_papers	AD-specifc_paper_count	Pathway_score	AD-pathway_score	AD_word_score	Literature_rank	AD-specific_paper_rank	%_papers_AD	%_dementia	%_related_dementia	%_unrelated_dementia	%_papers_using_full_pathway_name
259	Alzheimer disease	.	130635	123510	high	1.2	11.6108	1	1	0.95	0.02	0.03	0	1
260	Parkinson disease	.	18316	2372	high	3	4.63688	2	15	0.13	0.02	0.85	0	1
341	Immune system	Added_pathway_name	15801	10594	high	3	8.35822	3	2	0.67	0.17	0.11	0.04	0.07
88	Metabolic pathways	.	14478	10106	good	3	8.60623	4	3	0.7	0.15	0.13	0.02	0.03
211	Long-term depression	.	12050	5128	high	1	4.60664	5	5	0.43	0.41	0.14	0.02	0.02
207	Cholinergic synapse	.	11301	9236	high	3	7.64348	6	4	0.82	0.08	0.1	0	0.03
336	Diabetes	Added_pathway_name	6594	3208	high	5	5.68653	7	8	0.49	0.32	0.19	0.01	1
150	Apoptosis	.	5982	4390	high	2.5	8.81996	8	6	0.73	0.11	0.13	0.02	1
153	Apoptosis	Treated_as_a_duplicate	5982	4390	high	2	8.81996	8	6	0.73	0.11	0.13	0.02	1
337	Cancer	Added_pathway_name	5961	2935	high	5	3.51921	9	9	0.49	0.37	0.12	0.02	1
261	Amyotrophic lateral sclerosis (ALS)	.	4682	1073	high	3	3.61085	10	29	0.23	0.29	0.46	0.01	1
107	Proteasome	.	4644	3834	good	3.16667	10.4216	11	7	0.83	0.08	0.08	0.02	0.19
125	Chemokine signaling pathway	.	3957	2776	good	3.5	8.62472	12	10	0.71	0.13	0.09	0.08	0.17
120	Calcium signaling pathway	.	3811	2775	high	3	8.14904	13	11	0.73	0.13	0.12	0.02	0.22
206	Glutamatergic synapse	.	3771	2768	high	2.33333	8.00981	14	12	0.73	0.13	0.12	0.02	0.11
21	Alanine aspartate and glutamate metabolism	.	3553	2572	high	4	7.9803	15	13	0.72	0.14	0.11	0.02	0
210	Dopaminergic synapse	.	3539	1392	high	3.66667	4.36448	16	21	0.39	0.13	0.46	0.01	0.02
258	Cholesterol metabolism	.	3492	2538	high	2	9.54439	17	14	0.73	0.13	0.13	0.01	0.32
262	Huntington disease	.	3432	417	high	3.5	4.50612	18	74	0.12	0.01	0.86	0	1
296	Human immunodeficiency virus 1 infection	.	3126	450	high	3	2.39022	19	66	0.14	0.09	0.09	0.67	1
218	Insulin secretion	.	2209	1639	high	3	9.39022	20	18	0.74	0.15	0.11	0	0.12
217	Insulin signaling pathway	.	2931	2285	high	1	9.971	20	16	0.78	0.12	0.09	0	0.3
263	Prion diseases	.	2623	1494	high	4	7.47104	21	19	0.57	0.14	0.16	0.12	0.47
268	Alcoholism	.	2384	964	high	3	4.32859	22	33	0.4	0.42	0.14	0.04	0.34
196	TNF signaling pathway	.	2326	1678	high	2.5	9.12038	23	17	0.72	0.12	0.1	0.06	0.18
208	Serotonergic synapse	.	2157	1450	high	3	5.19926	24	20	0.67	0.17	0.15	0.01	0.02
136	Ubiquitin mediated proteolysis	.	2068	1124	high	3	7.20648	25	26	0.54	0.11	0.34	0.01	0.32
237	Type II diabetes mellitus	.	1905	1266	high	3	7.78163	26	23	0.66	0.21	0.12	0	1
222	Estrogen signaling pathway	.	1825	1351	good	3	8.06521	27	22	0.74	0.16	0.09	0	0.08
104	Basal transcription factors	.	1628	1181	good	4	8.04782	28	25	0.72	0.13	0.12	0.03	0.06
39	Glutathione metabolism	.	1600	1109	high	3	8.02684	29	27	0.69	0.16	0.14	0.01	0.19
335	Fluid shear stress and atherosclerosis	.	1578	793	high	4	4.87262	30	46	0.5	0.25	0.24	0	0
32	Phenylalanine tyrosine and tryptophan biosynthesis	.	1567	1078	high	4	7.49649	31	28	0.69	0.14	0.15	0.02	0
143	Lysosome	.	1519	1022	high	2	9.70112	32	32	0.67	0.13	0.17	0.03	1
202	Long-term potentiation	.	1454	1258	high	1.5	14.0028	33	24	0.87	0.04	0.1	0	0.91
9	Fatty acid elongation	.	1195	836	high	4	7.38577	34	43	0.7	0.17	0.11	0.02	0
10	Fatty acid degradation	.	1234	863	high	3.5	7.44733	34	40	0.7	0.17	0.11	0.02	0.05
91	Fatty acid metabolism	.	1379	960	high	2	7.31617	34	34	0.7	0.17	0.11	0.02	0.3
8	Fatty acid biosynthesis	.	1337	926	high	3	7.2371	35	38	0.69	0.18	0.11	0.02	0.16
142	Protein processing in endoplasmic reticulum	.	1352	1050	good	2.5	8.54472	36	30	0.78	0.11	0.1	0	0
212	Olfactory transduction	.	1290	859	high	3	8.4644	37	41	0.67	0.14	0.18	0	0.01
297	Pathways in cancer	.	1286	778	ok	4.25	5.03566	38	47	0.6	0.25	0.13	0.02	1
126	NF-kappa B signaling pathway	.	1275	938	high	2.5	8.86667	39	37	0.74	0.14	0.09	0.04	0.28
139	Autophagy	.	1248	773	high	3.5	9.03846	40	48	0.62	0.13	0.24	0.01	1
141	Autophagy	Treated_as_a_duplicate	1248	773	high	1.5	9.03846	40	48	0.62	0.13	0.24	0.01	1
144	Endocytosis	.	1234	1049	high	3.33333	12.3538	41	31	0.85	0.06	0.08	0	0.46
123	Cytokine-cytokine receptor interaction	.	1199	854	ok	3.5	8.48959	42	42	0.72	0.14	0.09	0.05	0.15
116	MAPK signaling pathway	.	1177	951	high	1.83333	9.79086	43	36	0.81	0.09	0.08	0.03	0.36
209	GABAergic synapse	.	1164	877	high	3.66667	7.47983	44	39	0.75	0.11	0.13	0	0.06
148	PI3K-Akt signaling pathway	.	1165	954	high	3	10.2352	44	35	0.82	0.08	0.08	0.01	0.22
177	Complement and coagulation cascades	.	1104	796	high	3	8.44525	45	45	0.72	0.17	0.1	0.01	0.01
156	Cellular senescence	.	1078	767	good	2	9.57739	46	49	0.71	0.2	0.09	0	0.51
327	Rheumatoid arthritis	.	1069	440	high	4	2.92897	47	70	0.41	0.44	0.13	0.01	0.44
161	Notch signaling pathway	.	1041	711	high	3.33333	7.02111	48	52	0.68	0.14	0.17	0.01	0.39
238	Insulin resistance	.	1013	761	good	1.5	9.75025	49	50	0.75	0.13	0.11	0	1
133	Cell cycle	.	1006	803	high	1	8.0159	50	44	0.8	0.11	0.07	0.02	1
145	Phagosome	.	993	756	high	3	10.9456	51	51	0.76	0.1	0.1	0.03	0.24
23	Cysteine and methionine metabolism	.	948	624	good	4	7.31435	52	57	0.66	0.18	0.14	0.02	0
158	Adrenergic signaling in cardiomyocytes	.	899	605	high	4	6.43667	53	58	0.67	0.14	0.17	0.01	0.03
29	Tyrosine metabolism	.	884	593	good	2.66667	8.06222	54	59	0.67	0.12	0.19	0.01	1
12	Steroid biosynthesis	.	875	506	good	3.5	5.4732	55	61	0.58	0.28	0.11	0.03	0.27
15	Steroid hormone biosynthesis	.	873	505	good	3	5.48	56	62	0.58	0.28	0.11	0.03	0.03
77	Folate biosynthesis	.	851	444	high	2.5	6.83705	57	68	0.52	0.26	0.2	0.02	0.07
152	Longevity regulating pathway	Treated_as_a_duplicate	829	489	ok	3.33333	7.33253	58	64	0.59	0.28	0.12	0	0.17
151	Longevity regulating pathway	.	830	489	ok	3.5	7.33253	58	64	0.59	0.28	0.12	0	0.17
267	Nicotine addiction	.	829	628	high	3.5	7.44511	59	56	0.76	0.14	0.09	0	0.14
216	Regulation of actin cytoskeleton	.	822	681	high	3	9.34751	60	53	0.83	0.09	0.08	0.01	0.63
122	cAMP signaling pathway	.	805	647	high	4	9.67702	61	54	0.8	0.1	0.09	0.01	0.39
204	Neurotrophin signaling pathway	.	799	632	high	3	8.77972	62	55	0.79	0.11	0.09	0.01	0.3
69	One carbon pool by folate	.	734	407	high	4.5	7.15918	63	77	0.55	0.24	0.18	0.02	0.04
180	Renin-angiotensin system	.	710	404	high	3	7.85253	64	78	0.57	0.15	0.28	0	0.25
87	Biosynthesis of unsaturated fatty acids	.	678	442	good	4.5	7.11504	65	69	0.65	0.21	0.13	0	0.1
240	AGE-RAGE signaling pathway in diabetic complications	.	677	568	high	2.5	10.1758	66	60	0.84	0.08	0.07	0	0.05
200	Circadian entrainment	.	178	119	high	NA	6.26404	67	139	0.67	0.24	0.08	0	0.13
199	Circadian rhythm	.	673	427	high	4	5.96137	67	73	0.64	0.28	0.08	0	0.77
37	D-Glutamine and D-glutamate metabolism	.	670	462	good	3	7.92399	68	65	0.69	0.15	0.13	0.03	0
317	Breast cancer	.	665	298	high	4	2.82459	69	93	0.45	0.39	0.15	0.01	1
339	Innate immune system	Reactome	655	498	high	3	8.59299	70	63	0.76	0.16	0.06	0.02	1
192	T cell receptor signaling pathway	.	641	392	high	3.66667	7.99381	71	79	0.61	0.18	0.08	0.13	0.15
307	Glioma	.	600	222	high	4	3.1875	72	102	0.37	0.43	0.16	0.04	1
251	Pancreatic secretion	.	586	412	good	3.33333	6.7568	73	75	0.7	0.17	0.12	0.01	0.21
203	Synaptic vesicle cycle	.	563	447	high	3.5	10.325	74	67	0.79	0.06	0.14	0	0.03
54	Inositol phosphate metabolism	.	554	438	high	4	8.64505	75	71	0.79	0.11	0.07	0.03	0.14
109	PPAR signaling pathway	.	551	428	high	2.66667	10.0363	76	72	0.78	0.09	0.13	0.01	0.15
131	Phospholipase D signaling pathway	.	525	410	good	3.5	7.68381	77	76	0.78	0.12	0.08	0.01	0.04
176	Signaling pathways regulating pluripotency of stem cells	.	515	346	good	3	7.69157	78	86	0.67	0.16	0.15	0.03	0.07
234	Cortisol synthesis and secretion	.	519	344	high	1.5	6.52216	79	87	0.66	0.24	0.08	0.01	0
27	Arginine and proline metabolism	.	493	383	good	3.5	9.46045	80	80	0.78	0.09	0.13	0.01	0
163	TGF-beta signaling pathway	.	492	373	high	3.5	10.1687	81	83	0.76	0.09	0.13	0.02	0.26
135	p53 signaling pathway	.	488	367	high	1.5	8.21107	82	84	0.75	0.12	0.11	0.02	0.22
170	Focal adhesion	.	476	375	high	2.5	8.28782	83	82	0.79	0.08	0.11	0.02	0.16
7	Ascorbate and aldarate metabolism	.	472	238	good	3.66667	7.60955	84	100	0.67	0.19	0.13	0.02	0.75
147	mTOR signaling pathway	.	474	356	high	2	9.95781	85	85	0.75	0.11	0.13	0.01	0.45
74	Pantothenate and CoA biosynthesis	.	473	335	high	4.5	8.02114	86	90	0.71	0.17	0.1	0.01	0
31	Tryptophan metabolism	.	452	297	good	4	5.3208	87	94	0.66	0.19	0.11	0.04	0.42
146	Peroxisome	.	444	339	high	3	10.1824	88	89	0.76	0.09	0.13	0.02	1
97	ABC transporters	.	432	380	high	2	11.287	89	81	0.88	0.07	0.04	0	0.36
340	Cytokine signaling in immune system	Reactome	428	293	high	2	8.92056	90	95	0.69	0.18	0.08	0.04	0.08
179	Antigen processing and presentation	.	415	304	high	4	8.24163	91	92	0.73	0.12	0.11	0.05	0.09
303	Colorectal cancer	.	384	152	high	4	2.09896	92	120	0.4	0.45	0.15	0.01	1
172	Cell adhesion molecules (CAMs)	.	395	252	high	2	7.13131	93	99	0.64	0.13	0.19	0.04	0.55
6	Galactose metabolism	.	395	341	ok	3	10.9392	94	88	0.86	0.07	0.07	0	0.11
160	Wnt signaling pathway	.	393	341	high	1.5	8.40609	95	88	0.87	0.06	0.07	0.01	0.85
129	Phosphatidylinositol signaling system	.	394	330	high	3.33333	9.35533	95	91	0.84	0.08	0.07	0.02	0.48
58	Arachidonic acid metabolism	.	365	277	high	3	6.85519	96	96	0.76	0.13	0.08	0.02	0.4
294	Herpes simplex virus 1 infection	.	363	231	high	1	6.9697	97	101	0.64	0.2	0.06	0.1	0.38
323	Asthma	.	347	153	high	2.5	2.54131	98	119	0.44	0.42	0.13	0.02	1
165	VEGF signaling pathway	.	346	144	high	1	8.63295	99	124	0.42	0.06	0.53	0	0.15
81	Nitrogen metabolism	.	345	190	high	3.5	6.75942	100	109	0.55	0.23	0.21	0.01	1
124	Viral protein interaction with cytokine and cytokine receptor	.	333	116	low	4.5	4.59701	101	140	0.35	0.17	0.09	0.38	0.17
272	Pathogenic Escherichia coli infection	.	329	276	high	3	8.59337	102	97	0.83	0.11	0.05	0.01	0.04
181	Toll-like receptor signaling pathway	.	331	260	high	2	9.67976	103	98	0.79	0.11	0.09	0	0.28
338	Adaptive immune system	Reactome	328	134	high	3	4.94225	104	130	0.41	0.28	0.1	0.2	0.87
106	Spliceosome	.	321	212	high	2.5	7.90654	105	105	0.66	0.09	0.24	0.01	0.99
226	Thyroid hormone signaling pathway	.	307	146	good	3.5	5.38961	106	123	0.47	0.38	0.11	0.04	0.05
225	Thyroid hormone synthesis	.	309	149	high	2.5	5.39744	106	122	0.48	0.38	0.11	0.04	0.12
298	Transcriptional misregulation in cancer	.	306	207	ok	4.66667	5.24919	107	106	0.67	0.21	0.09	0.02	1
84	Metabolism of xenobiotics by cytochrome P450	.	299	184	good	4.33333	4.31229	108	111	0.61	0.25	0.13	0.01	0.01
1	Glycolysis/Gluconeogenesis	.	295	231	good	3.125	7.51864	109	101	0.79	0.12	0.09	0	0.02
17	Arginine biosynthesis	.	281	196	high	3	8.65957	110	108	0.7	0.12	0.17	0.01	0.22
14	Ubiquinone and other terpenoid-quinone biosynthesis	.	277	156	good	3	6.65827	111	117	0.56	0.21	0.22	0.01	0.1
313	Chronic myeloid leukemia	.	210	123	high	4.5	4.47619	112	135	0.59	0.27	0.1	0.05	0.04
314	Acute myeloid leukemia	.	233	140	high	4.5	4.69231	112	127	0.6	0.24	0.09	0.07	0.11
33	beta[^a-zA-Z]Alanine metabolism	.	273	174	good	3	5.25091	113	113	0.63	0.24	0.12	0	0
16	Oxidative phosphorylation	.	270	173	high	3.5	7.46154	114	114	0.63	0.16	0.19	0.01	1
26	Lysine degradation	.	262	207	good	3.5	8.5	115	106	0.77	0.1	0.12	0	0.06
308	Prostate cancer	.	267	135	high	5	3.13858	116	129	0.51	0.37	0.12	0	1
149	AMPK signaling pathway	.	260	216	high	3	10.5308	117	103	0.83	0.07	0.08	0	0.28
73	Nicotinate and nicotinamide metabolism	.	253	143	good	4.5	5.82353	118	125	0.57	0.24	0.17	0.03	0.01
98	Ribosome biogenesis in eukaryotes	.	253	189	good	4	8.17323	119	110	0.74	0.09	0.15	0.01	0.01
99	Ribosome	.	254	189	good	3	8.17323	119	110	0.74	0.09	0.15	0.01	1
50	Glycosaminoglycan biosynthesis	.	226	212	high	3	11.3656	120	105	0.93	0.05	0.01	0	0.1
51	Glycosaminoglycan biosynthesis	Treated_as_a_duplicate	226	212	high	2	11.3656	120	105	0.93	0.05	0.01	0	0.1
52	Glycosaminoglycan biosynthesis	Treated_as_a_duplicate	227	212	high	3	11.3656	120	105	0.93	0.05	0.01	0	0.1
49	Glycosaminoglycan degradation	.	231	214	high	3	11.8182	120	104	0.93	0.06	0.01	0	0.15
265	Amphetamine addiction	.	248	130	high	4	3.60241	120	133	0.52	0.26	0.15	0.07	0.15
108	Protein export	.	247	206	high	3.66667	10.7733	121	107	0.83	0.08	0.07	0.01	0.05
186	JAK-STAT signaling pathway	.	243	163	high	4	7.90535	122	116	0.67	0.2	0.08	0.05	0.15
287	Hepatitis B	.	149	57	high	4	2.7947	123	172	0.38	0.35	0.13	0.13	0.24
65	Pyruvate metabolism	.	226	173	high	4.33333	7.80349	124	114	0.76	0.18	0.05	0.01	0.59
61	Sphingolipid metabolism	.	224	176	high	2.5	8.78571	125	112	0.79	0.13	0.05	0.04	0.5
193	B cell receptor signaling pathway	.	220	151	high	4	9.18468	126	121	0.68	0.16	0.11	0.04	0.22
264	Cocaine addiction	.	221	120	high	4.33333	2.86486	126	138	0.54	0.23	0.1	0.13	0.46
130	Sphingolipid signaling pathway	.	220	174	high	2	8.81818	127	113	0.79	0.13	0.04	0.04	0.24
19	Caffeine metabolism	.	218	129	good	2.5	8.63761	128	134	0.59	0.22	0.19	0	0.15
2	Citrate cycle (TCA cycle)	.	216	164	high	2	6.80184	129	115	0.76	0.17	0.07	0	0.61
300	Chemical carcinogenesis	.	217	120	ok	5	3.36406	129	138	0.56	0.29	0.15	0	0.41
326	Systemic lupus erythematosus	.	213	63	high	4	2.51852	130	168	0.3	0.48	0.15	0.07	0.73
11	Synthesis and degradation of ketone bodies	.	216	152	good	4	7.09722	130	120	0.7	0.21	0.06	0.02	0.04
36	Selenocompound metabolism	.	208	155	good	3	8.34762	131	118	0.74	0.18	0.06	0.01	0
316	Non-small cell lung cancer	.	208	81	high	4	1.72381	131	158	0.39	0.46	0.11	0.05	0.07
117	ErbB signaling pathway	.	209	141	high	3	6.40476	131	126	0.67	0.23	0.1	0	0.37
286	Hepatitis C	.	174	67	high	4.5	2.83889	132	165	0.37	0.37	0.08	0.18	0.52
18	Purine metabolism	.	207	140	high	2.5	6.74641	132	127	0.67	0.2	0.12	0.01	0.35
242	Type I diabetes mellitus	.	209	98	high	2.66667	6.74641	132	148	0.47	0.28	0.22	0.03	1
231	Renin secretion	.	206	107	high	1	6.5534	133	143	0.52	0.2	0.28	0	0.1
93	EGFR tyrosine kinase inhibitor resistance	.	201	132	high	3.5	6.0297	134	132	0.66	0.22	0.11	0	0
174	Tight junction	.	199	94	high	4	6.01005	135	151	0.48	0.2	0.29	0.03	1
178	Platelet activation	.	198	133	high	4.5	10.697	136	131	0.67	0.11	0.17	0.05	1
315	Small cell lung cancer	.	191	74	high	3.5	1.75773	137	162	0.38	0.45	0.11	0.05	0.16
121	cGMP-PKG signaling pathway	.	190	137	high	3.5	8.1466	138	128	0.72	0.14	0.12	0.02	0.04
190	Th1 and Th2 cell differentiation	.	186	155	high	3	13.4677	139	118	0.83	0.11	0.04	0.02	0.01
70	Thiamine metabolism	.	180	90	good	2	4.53333	140	153	0.5	0.37	0.07	0.06	0.35
266	Morphine addiction	.	176	80	high	4.5	3.88636	141	159	0.45	0.34	0.15	0.06	0.1
24	Valine leucine and isoleucine degradation	.	153	108	ok	3.5	7.60131	142	142	0.71	0.14	0.1	0.05	0
25	Valine leucine and isoleucine biosynthesis	.	173	122	ok	2	7.54857	142	136	0.7	0.15	0.11	0.05	0
171	ECM-receptor interaction	.	169	116	high	2.5	6.89535	143	140	0.67	0.16	0.12	0.05	0.1
213	Taste transduction	.	172	87	high	2.5	5.47093	143	156	0.51	0.34	0.13	0.02	0.02
219	GnRH signaling pathway	.	169	132	high	1.5	8.23392	144	132	0.77	0.14	0.08	0.01	0.06
285	Tuberculosis	.	163	50	high	3	1.8869	145	175	0.3	0.37	0.11	0.22	1
28	Histidine metabolism	.	156	120	ok	4	8.7963	146	138	0.74	0.16	0.09	0.01	0.15
290	Influenza A	.	161	61	high	4	3.14198	146	170	0.38	0.55	0.06	0.02	1
187	Hematopoietic cell lineage	.	161	101	good	4.5	6.2795	147	146	0.64	0.19	0.11	0.06	0.13
205	Retrograde endocannabinoid signaling	.	160	104	high	3.33333	6.44375	148	145	0.65	0.18	0.16	0.01	0.02
128	FoxO signaling pathway	.	156	96	high	2.5	7.89744	149	149	0.62	0.21	0.17	0	0.37
76	Lipoic acid metabolism	.	151	121	high	3.5	8.19205	150	137	0.8	0.13	0.07	0.01	0.24
118	Ras signaling pathway	.	151	119	high	2.5	7.49669	150	139	0.79	0.13	0.08	0.01	0.47
282	Toxoplasmosis	.	145	21	high	4.5	1.58108	151	200	0.14	0.2	0.11	0.56	1
311	Melanoma	.	148	79	high	4.5	4.14189	151	160	0.54	0.28	0.16	0.03	1
80	Terpenoid backbone biosynthesis	.	146	101	good	3.5	6.36301	152	146	0.69	0.21	0.09	0.01	0.01
164	Axon guidance	.	144	114	high	3.5	6.80556	153	141	0.79	0.12	0.08	0.02	0.79
220	Ovarian steroidogenesis	.	138	96	high	2	7.44928	154	149	0.7	0.21	0.09	0	0.51
127	HIF-1 signaling pathway	.	137	79	high	4	7.62774	155	160	0.58	0.13	0.28	0.01	0.16
72	Vitamin B6 metabolism	.	135	58	good	4	6.75	156	171	0.43	0.26	0.3	0.01	0.37
5	Fructose and mannose metabolism	.	132	99	ok	3.33333	7.18519	157	147	0.74	0.17	0.07	0.01	0.01
89	Carbon metabolism	.	135	79	high	3	6.26667	157	160	0.59	0.26	0.14	0.01	1
332	Arrhythmogenic right ventricular cardiomyopathy (ARVC)	.	92	23	high	4	2.41935	158	198	0.25	0.42	0.28	0.05	0.14
331	Hypertrophic cardiomyopathy (HCM)	.	95	22	high	4	2.375	158	199	0.23	0.45	0.25	0.07	0.17
333	Dilated cardiomyopathy (DCM)	.	110	34	high	4	2.64545	158	187	0.31	0.4	0.24	0.06	0.27
289	Human cytomegalovirus infection	.	133	54	high	3.5	4.74436	158	174	0.41	0.17	0.11	0.31	1
256	Vitamin digestion and absorption	.	128	44	high	3.66667	2.96154	159	178	0.34	0.44	0.14	0.09	0.04
40	Starch and sucrose metabolism	.	119	89	good	3	7.50781	160	154	0.7	0.17	0.13	0	0.01
41	N-Glycan biosynthesis	.	128	106	high	3.5	9.82812	160	144	0.83	0.08	0.05	0.04	0.92
223	Melanogenesis	.	125	54	good	3.5	5.11905	161	174	0.43	0.12	0.45	0	0.32
255	Bile secretion	.	121	62	good	1	3.66667	162	169	0.5	0.32	0.14	0.04	0.07
30	Phenylalanine metabolism	.	118	95	ok	4	6.93333	163	150	0.79	0.13	0.07	0.01	0.31
236	GnRH secretion	.	118	93	high	2.5	8.65254	164	152	0.79	0.13	0.08	0	0.2
22	Glycine serine and threonine metabolism	.	114	88	good	3.5	9.09565	165	155	0.77	0.11	0.1	0.02	0
159	Vascular smooth muscle contraction	.	110	55	good	4.5	8.1875	166	173	0.49	0.04	0.46	0	0.71
281	Malaria	.	111	61	high	3.5	1.66667	167	170	0.55	0.39	0.04	0.03	1
42	Other glycan degradation	.	108	89	good	3.5	8.83486	168	154	0.82	0.09	0.04	0.05	0.07
302	MicroRNAs in cancer	.	108	64	good	4	5.21296	169	167	0.59	0.26	0.13	0.02	1
38	D-Arginine and D-ornithine metabolism	.	104	75	good	3.5	8.00943	170	161	0.71	0.13	0.13	0.03	0
44	Various types of N-glycan biosynthesis	.	103	85	high	3	9.31731	171	157	0.83	0.1	0.06	0.02	0.09
102	RNA degradation	.	98	63	high	4	5.36364	172	168	0.64	0.11	0.22	0.03	1
34	Taurine and hypotaurine metabolism	.	99	65	good	3.5	7.24242	172	166	0.66	0.2	0.14	0	0.33
92	Biosynthesis of amino acids	.	95	64	good	2	5.2551	173	167	0.65	0.19	0.13	0.02	1
224	Prolactin signaling pathway	.	96	68	high	4.5	4.54167	174	164	0.71	0.17	0.13	0	0.06
83	Aminoacyl-tRNA biosynthesis	.	88	50	good	3.5	5.1978	175	175	0.55	0.33	0.1	0.02	0.02
105	DNA replication	.	87	63	high	4.33333	6.43678	176	168	0.72	0.17	0.07	0.03	1
324	Autoimmune thyroid disease	.	87	35	high	1.5	4.5977	176	186	0.4	0.41	0.17	0.01	0.15
64	Glycosphingolipid biosynthesis	Treated_as_a_duplicate	84	61	high	4	7.88235	177	170	0.72	0.14	0.07	0.07	0.29
325	Inflammatory bowel disease (IBD)	.	84	30	high	4	1.83529	177	191	0.35	0.47	0.18	0	0.94
227	Adipocytokine signaling pathway	.	85	62	high	3	9.21176	177	169	0.73	0.11	0.14	0.02	0.06
62	Glycosphingolipid biosynthesis	.	85	61	high	3	7.88235	177	170	0.72	0.14	0.07	0.07	0.29
63	Glycosphingolipid biosynthesis	Treated_as_a_duplicate	85	61	high	2	7.88235	177	170	0.72	0.14	0.07	0.07	0.29
140	Mitophagy	.	85	41	high	2	6.63529	177	181	0.48	0.14	0.38	0	1
306	Endometrial cancer	.	81	35	high	4	2.53659	178	186	0.43	0.38	0.18	0.01	1
188	Natural killer cell mediated cytotoxicity	.	75	44	high	3.5	3.9375	179	178	0.55	0.3	0.1	0.06	0.23
275	Pertussis	.	79	69	high	3.5	9.775	179	163	0.86	0.06	0.04	0.04	1
292	Human T-cell leukemia virus 1 infection	.	80	18	high	4	2.7	179	202	0.23	0.34	0.08	0.37	0.04
318	Hepatocellular carcinoma	.	76	34	high	4	1.89744	180	187	0.44	0.42	0.12	0.02	1
13	Primary bile acid biosynthesis	.	76	36	high	1	5.03896	181	185	0.47	0.32	0.13	0.08	0.47
197	Leukocyte transendothelial migration	.	77	33	high	3.5	4.5974	181	188	0.44	0.23	0.21	0.12	0.03
175	Gap junction	.	76	49	high	2.5	6.73684	182	176	0.64	0.17	0.13	0.05	1
271	Epithelial cell signaling in Helicobacter pylori infection	.	75	41	high	4	5.54667	183	181	0.55	0.29	0.15	0.01	0
78	Retinol metabolism	.	74	61	high	3	7.55405	184	170	0.82	0.11	0.05	0.01	0.22
228	Oxytocin signaling pathway	.	74	58	high	4.33333	3.85135	184	171	0.78	0.07	0.15	0	0.09
101	mRNA surveillance pathway	.	71	48	high	2	4.9726	185	177	0.66	0.12	0.22	0	1
59	Linoleic acid metabolism	.	72	49	high	2.5	5.19178	185	176	0.67	0.23	0.1	0	0.29
55	Glycosylphosphatidylinositol (GPI)-anchor biosynthesis	.	68	55	high	1.5	7.6087	186	173	0.8	0.16	0.03	0.01	0.09
235	Parathyroid hormone synthesis secretion and action	.	67	17	high	3.5	2.61765	187	203	0.25	0.51	0.13	0.1	0
167	Osteoclast differentiation	.	66	29	good	3.5	3.22388	188	192	0.43	0.4	0.12	0.04	0.33
284	Staphylococcus aureus infection	.	62	20	high	2.5	1.34848	189	201	0.3	0.67	0.03	0	0.92
198	Intestinal immune network for IgA production	.	64	43	high	3	6.10606	189	179	0.65	0.21	0.09	0.05	0.03
60	alpha-Linolenic acid metabolism	.	62	35	high	4	6.51562	190	186	0.55	0.31	0.14	0	0.15
319	Gastric cancer	.	62	31	high	4	2.57812	190	190	0.48	0.36	0.14	0.02	1
320	Central carbon metabolism in cancer	.	64	40	good	4	7.04688	190	182	0.63	0.28	0.09	0	0.14
295	Epstein-Barr virus infection	.	58	32	high	4	5.92063	191	189	0.51	0.22	0.14	0.13	1
45	Other types of O-glycan biosynthesis	.	61	61	high	4	11.9516	192	170	0.98	0	0.02	0	0.16
110	Base excision repair	.	61	42	high	1.5	8.33871	192	180	0.68	0.16	0.16	0	1
43	Mucin type O-glycan biosynthesis	.	62	61	high	3	11.9516	192	170	0.98	0	0.02	0	0.02
46	Mannose type O-glycan biosynthesis	.	62	61	high	3.5	11.9516	192	170	0.98	0	0.02	0	0
232	Aldosterone synthesis and secretion	.	55	25	high	3.5	3.67273	193	196	0.45	0.27	0.27	0	0.02
244	Aldosterone-regulated sodium reabsorption	.	57	25	high	3.5	3.47368	193	196	0.44	0.26	0.28	0.02	0
4	Pentose and glucuronate interconversions	.	51	50	good	4.33333	6.27586	194	175	0.86	0.07	0.07	0	0.02
85	Drug metabolism	.	57	38	ok	4	5.56897	194	184	0.66	0.24	0.07	0.03	1
86	Drug metabolism	Treated_as_a_duplicate	57	38	ok	4	5.56897	194	184	0.66	0.24	0.07	0.03	1
138	SNARE interactions in vesicular transport	.	57	38	high	2	6.24561	195	184	0.67	0.11	0.23	0	0.02
189	IL-17 signaling pathway	.	57	34	high	1	9.38596	195	187	0.61	0.25	0.09	0.05	0.12
249	Salivary secretion	.	52	29	high	1.5	3.88889	196	192	0.54	0.3	0.15	0.02	1
82	Sulfur metabolism	.	53	23	ok	4	4.62963	196	198	0.43	0.39	0.19	0	1
239	Non-alcoholic fatty liver disease (NAFLD)	.	54	22	high	4	3.46296	196	199	0.41	0.31	0.26	0.02	0.54
137	Sulfur relay system	.	50	44	high	5	9.45098	197	178	0.86	0.08	0.06	0	0
270	Vibrio cholerae infection	.	51	42	high	3.5	11.6275	197	180	0.82	0.1	0.08	0	1
20	Pyrimidine metabolism	.	45	36	good	3	6.83673	198	185	0.73	0.18	0.06	0.02	0.24
56	Glycerophospholipid metabolism	.	49	40	high	2.66667	7.30612	198	182	0.82	0.14	0.02	0.02	0.53
305	Pancreatic cancer	.	49	26	high	4.33333	2.83673	198	195	0.53	0.33	0.14	0	1
103	RNA polymerase	.	47	39	high	2.5	6.77083	199	183	0.81	0.08	0.08	0.02	1
157	Cardiac muscle contraction	.	48	17	good	2	3.60417	199	203	0.35	0.27	0.35	0.02	0.67
328	Allograft rejection	.	45	16	high	4	4.38298	200	204	0.35	0.39	0.2	0.06	1
100	RNA transport	.	46	26	high	3	5.82979	200	195	0.55	0.02	0.38	0.04	1
288	Measles	.	39	14	high	3.66667	2	201	206	0.32	0.52	0.07	0.1	1
79	Porphyrin and chlorophyll metabolism	.	41	28	good	3	6.02326	202	193	0.65	0.14	0.16	0.05	0
253	Protein digestion and absorption	.	33	20	good	4	4.52381	203	201	0.48	0.31	0.19	0.02	0
201	Thermogenesis	.	41	22	high	3.33333	4.09524	203	199	0.52	0.31	0.17	0	1
162	Hedgehog signaling pathway	.	35	26	high	3	4.81579	204	195	0.68	0.08	0.24	0	0.71
134	Oocyte meiosis	.	32	25	good	3	5.55556	205	196	0.69	0.19	0.11	0	0.13
113	Homologous recombination	.	30	24	high	4	7.94286	206	197	0.69	0.2	0.06	0.06	1
241	Cushing syndrome	.	32	23	high	4	6.77143	206	198	0.66	0.26	0.06	0.03	0.84
182	NOD-like receptor signaling pathway	.	34	24	high	3	4.82857	206	197	0.69	0.23	0.06	0.03	0.18
3	Pentose phosphate pathway	.	33	29	high	2.125	5.94118	207	192	0.85	0.06	0.09	0	0.97
274	Salmonella infection	.	27	25	low	4	5.21212	208	196	0.76	0.15	0.06	0.03	1
57	Ether lipid metabolism	.	33	23	high	3	6.21212	208	198	0.7	0.15	0.15	0	0.52
195	Fc gamma R-mediated phagocytosis	.	25	27	high	2.63636	14.3871	209	194	0.87	0.1	0.03	0	0.16
229	Glucagon signaling pathway	.	30	26	good	4.5	4.96774	209	195	0.84	0.13	0.03	0	0.2
321	Choline metabolism in cancer	.	31	24	high	3.66667	7.48387	209	197	0.77	0.16	0.06	0	0.06
312	Bladder cancer	.	24	14	high	4	1.43333	210	206	0.47	0.33	0.13	0.07	1
71	Riboflavin metabolism	.	25	15	good	4	5.96667	210	205	0.5	0.23	0.23	0.03	0.32
67	Propanoate metabolism	.	23	20	high	4	5.58621	211	201	0.69	0.14	0.17	0	0.26
330	Primary immunodeficiency	.	24	18	high	3.5	4.10714	212	202	0.67	0.3	0.04	0	0.13
68	Butanoate metabolism	.	28	20	high	4	8.03571	212	201	0.71	0.18	0.11	0	0.21
191	Th17 cell differentiation	.	28	16	high	4.5	9.71429	212	204	0.57	0.29	0.11	0.04	0.11
299	Viral carcinogenesis	.	21	16	good	4	3.84615	213	204	0.64	0.12	0.08	0.16	1
304	Renal cell carcinoma	.	24	13	high	3	5.96	214	207	0.52	0.4	0.08	0	1
173	Adherens junction	.	25	14	high	3.5	2.8	214	206	0.56	0.2	0.24	0	1
246	Vasopressin-regulated water reabsorption	.	25	14	good	3.5	6.36	214	206	0.56	0.28	0.12	0.04	0.08
75	Biotin metabolism	.	6	5	ok	4	5.16667	215	214	0.83	0	0	0.17	0.16
90	2-Oxocarboxylic acid metabolism	.	19	11	good	3.5	3.3913	216	209	0.48	0.43	0.09	0	0
279	Chagas disease (American trypanosomiasis)	.	23	9	high	4	1.17391	216	211	0.41	0.41	0.18	0	0.52
111	Nucleotide excision repair	.	21	13	good	1.8	6.59091	217	207	0.59	0.23	0.18	0	1
48	Neomycin kanamycin and gentamicin biosynthesis	.	15	13	high	4.33333	3.47619	218	207	0.62	0.14	0.1	0.15	0
278	Leishmaniasis	.	20	15	high	3.5	2.19048	218	205	0.71	0.24	0	0.05	1
254	Fat digestion and absorption	.	20	11	good	4	4.75	219	209	0.55	0.4	0.05	0	0
334	Viral myocarditis	.	11	3	high	4	0.818182	220	216	0.27	0.36	0.36	0	0.45
252	Carbohydrate digestion and absorption	.	12	11	good	3	4.64706	220	209	0.65	0.24	0.12	0	0.17
35	Phosphonate and phosphinate metabolism	.	13	12	good	4.5	7	220	208	0.92	0.08	0	0	0
155	Necroptosis	.	15	9	high	3.35714	4.70588	220	211	0.53	0.12	0.29	0.06	1
329	Graft-versus-host disease	.	15	4	good	4	1.52941	220	215	0.24	0.29	0.35	0.12	1
114	Non-homologous end-joining	.	9	7	high	2.14286	7.45455	221	212	0.78	0	0.11	0.11	1
309	Thyroid cancer	.	15	9	high	4	5.0625	221	211	0.56	0.44	0	0	1
301	Proteoglycans in cancer	.	16	14	ok	4.25	5.6875	221	206	0.88	0.13	0	0	1
257	Mineral absorption	.	11	6	low	2.66667	3.33333	222	213	0.55	0.36	0	0.09	1
132	Neuroactive ligand-receptor interaction	.	13	11	high	1.66667	5.06667	222	209	0.73	0.07	0.2	0	1
119	Rap1 signaling pathway	.	14	12	high	2	5.73333	222	208	0.8	0.07	0.13	0	0.5
250	Gastric acid secretion	.	14	5	high	3.5	1.93333	222	214	0.33	0.47	0.2	0	0.5
185	C-type lectin receptor signaling pathway	.	11	10	high	3.14286	8.78571	223	210	0.71	0.07	0.21	0	0
230	Regulation of lipolysis in adipocytes	.	11	10	high	3	7.21429	223	210	0.71	0.07	0.21	0	0.36
154	Ferroptosis	.	11	7	high	2.2	7.45455	224	212	0.64	0.18	0.18	0	1
280	African trypanosomiasis	.	12	5	high	4	1	224	214	0.42	0.42	0.17	0	0.33
291	Human papillomavirus infection	.	3	3	high	2.33333	10	225	216	1	0	0	0	1
293	Kaposi sarcoma-associated herpesvirus infection	.	6	0	high	4	0.666667	225	219	0	0.33	0	0.66	0.33
53	Glycerolipid metabolism	.	11	7	high	4.5	3.45455	226	212	0.64	0.27	0.09	0	0.36
66	Glyoxylate and dicarboxylate metabolism	.	4	3	good	3	6	227	216	0.75	0.25	0	0	0.25
183	RIG-I-like receptor signaling pathway	.	5	2	high	3.2	5.8	228	217	0.4	0.2	0.2	0.2	0.4
215	Inflammatory mediator regulation of TRP channels	.	7	5	high	2.42857	8.42857	229	214	0.71	0	0.29	0	0.14
310	Basal cell carcinoma	.	8	4	high	2.5	6.125	229	215	0.5	0.38	0.13	0	1
269	Bacterial invasion of epithelial cells	.	6	5	high	3.5	6.83333	230	214	0.83	0	0.17	0	1
112	Mismatch repair	.	6	3	high	4	4.5	230	216	0.5	0.17	0.17	0.17	1
94	Endocrine resistance	.	1	1	good	4	4	231	218	1	0	0	0	1
273	Shigellosis	.	4	3	high	3	9.75	231	216	0.75	0.25	0	0	1
322	PD-L1 expression and PD-1 checkpoint pathway in cancer	.	5	1	high	3	7.2	231	218	0.2	0	0.8	0	0.6
184	Cytosolic DNA-sensing pathway	.	2	2	good	3	5	232	217	1	0	0	0	0.5
115	Fanconi anemia pathway	.	5	2	high	3.75	1.6	232	217	0.4	0	0.6	0	1
96	Platinum drug resistance	.	1	1	high	3	1.33333	233	218	0	1	0	0	1
276	Legionellosis	.	2	2	NA	4	1	234	217	1	0	0	0	1
221	Progesterone-mediated oocyte maturation	.	3	3	high	3	9.66667	234	216	1	0	0	0	1
168	Hippo signaling pathway	.	3	2	high	3.33333	7	234	217	0.67	0.33	0	0	0.67
169	Hippo signaling pathway	Treated_as_a_duplicate	3	2	high	3.33333	7	234	217	0.67	0.33	0	0	0.67
47	Amino sugar and nucleotide sugar metabolism	No_association	0	0	high	NA	0	235	217	0	0	0	0	0
166	Apelin signaling pathway	.	2	2	high	2	12	235	217	1	0	0	0	0.5
214	Phototransduction	.	2	2	high	4	4	235	217	1	0	0	0	1
233	Relaxin signaling pathway	.	2	2	high	3	8.5	235	217	1	0	0	0	0
194	Fc epsilon RI signaling pathway	.	2	1	high	3	11.5	235	218	0.5	0	0.5	0	0
245	Endocrine and other factor-regulated calcium reabsorption	.	2	0	high	4	0.5	235	219	0	0	0.5	0.5	0
248	Collecting duct acid secretion	No_association	0	0	ok	NA	0	236	218	0	0	0	0	0
95	Antifolate resistance	Dodgy	1	1	good	5	1	236	218	1	0	0	0	1
243	Maturity onset diabetes of the young	Dodgy	1	1	high	5	2	236	218	1	0	0	0	1
247	Proximal tubule bicarbonate reclamation	No_association	0	0	NA	NA	0	237	219	0	0	0	0	0
277	Yersinia infection	No_association	0	0	NA	NA	0	237	219	0	0	0	0	0
283	Amoebiasis	No_association	0	0	NA	NA	0	237	219	0	0	0	0	0

## Sheet: S.Table 5
Supplementary Table 5. Evidence breakdown for each pathway for genetic vs model and animal vs human. We excluded pathways with less than 100 papers from our analysis. There are overlaps between these comparisons, for example papers with a human tag could also have a genetics tag.
Pathway	%_genetic	%_model	%_both	%_neither	Notes		Pathway	%_animal	%_human	%_both	%_neither	Notes
2-Oxocarboxylic_acid_metabolism	0.1	0.35	0.05	0.5	Excluded_too_few_papers		2-Oxocarboxylic_acid_metabolism	0.25	0.5	0.1	0.15	Excluded_too_few_papers
ABC_transporters	0.47	0.4	0.08	0.05	Top_Genetic		ABC_transporters	0.23	0.62	0.07	0.08
Acute_myeloid_leukemia	0.33	0.43	0.1	0.14			Acute_myeloid_leukemia	0.22	0.66	0.08	0.05
Adaptive_immune_system	0.17	0.59	0.06	0.18			Adaptive_immune_system	0.21	0.64	0.04	0.11
Adherens_junction	0.09	0.74	0.17	0	Excluded_too_few_papers		Adherens_junction	0.22	0.57	0.04	0.17	Excluded_too_few_papers
Adipocytokine_signaling_pathway	0.33	0.41	0.05	0.21	Excluded_too_few_papers		Adipocytokine_signaling_pathway	0.21	0.67	0.02	0.11	Excluded_too_few_papers
Adrenergic_signaling_in_cardiomyocytes	0.12	0.66	0.04	0.18			Adrenergic_signaling_in_cardiomyocytes	0.34	0.5	0.09	0.07
African_trypanosomiasis	0.33	0.22	0.33	0.11	Excluded_too_few_papers		African_trypanosomiasis	0	1	0	0	Excluded_too_few_papers
AGE-RAGE_signaling_pathway_in_diabetic_complications	0.13	0.7	0.06	0.11			AGE-RAGE_signaling_pathway_in_diabetic_complications	0.3	0.47	0.07	0.16
Alanine_aspartate_and_glutamate_metabolism	0.09	0.74	0.05	0.12			Alanine_aspartate_and_glutamate_metabolism	0.37	0.41	0.1	0.12
Alcoholism	0.42	0.23	0.04	0.31			Alcoholism	0.1	0.79	0.03	0.08
Aldosterone_synthesis_and_secretion	0.36	0.43	0	0.21	Excluded_too_few_papers		Aldosterone_synthesis_and_secretion	0.12	0.67	0.05	0.17	Excluded_too_few_papers
Aldosterone-regulated_sodium_reabsorption	0.36	0.43	0	0.21	Excluded_too_few_papers		Aldosterone-regulated_sodium_reabsorption	0.12	0.67	0.05	0.17	Excluded_too_few_papers
Allograft_rejection	0.29	0.53	0.06	0.12	Excluded_too_few_papers		Allograft_rejection	0.29	0.47	0.12	0.12	Excluded_too_few_papers
alpha-Linolenic_acid_metabolism	0.25	0.51	0.08	0.17	Excluded_too_few_papers		alpha-Linolenic_acid_metabolism	0.15	0.64	0.13	0.08	Excluded_too_few_papers
Alzheimer_disease	0.24	0.44	0.05	0.27	AD		Alzheimer_disease	0.2	0.63	0.05	0.12	AD
Amino_sugar_and_nucleotide_sugar_metabolism	0	1	0	0	Excluded_too_few_papers		Amino_sugar_and_nucleotide_sugar_metabolism	0	1	0	0	Excluded_too_few_papers
Aminoacyl-tRNA_biosynthesis	0.65	0.23	0.06	0.06	Excluded_too_few_papers		Aminoacyl-tRNA_biosynthesis	0.16	0.68	0.1	0.06	Excluded_too_few_papers
Amoebiasis	N/A	N/A	N/A	N/A	Excluded_too_few_papers		Amoebiasis	N/A	N/A	N/A	N/A	Excluded_too_few_papers
Amphetamine_addiction	0.11	0.67	0.05	0.17			Amphetamine_addiction	0.4	0.45	0.1	0.05
AMPK_signaling_pathway	0.1	0.82	0.03	0.05	Top_Model		AMPK_signaling_pathway	0.46	0.3	0.12	0.12	Top_Animal
Amyotrophic_lateral_sclerosis_(ALS)	0.26	0.59	0.1	0.05			Amyotrophic_lateral_sclerosis_(ALS)	0.14	0.68	0.06	0.11
Antifolate_resistance	N/A	N/A	N/A	N/A	Excluded_too_few_papers		Antifolate_resistance	N/A	N/A	N/A	N/A	Excluded_too_few_papers
Antigen_processing_and_presentation	0.18	0.65	0.1	0.07			Antigen_processing_and_presentation	0.24	0.58	0.08	0.1
Apelin_signaling_pathway	0	1	0	0	Excluded_too_few_papers		Apelin_signaling_pathway	1	0	0	0	Excluded_too_few_papers
Apoptosis	0.12	0.76	0.08	0.03			Apoptosis	0.39	0.37	0.11	0.13
Apoptosis	0.12	0.76	0.08	0.03			Apoptosis	0.39	0.37	0.11	0.13
Arachidonic_acid_metabolism	0.12	0.69	0.06	0.14			Arachidonic_acid_metabolism	0.29	0.49	0.09	0.13
Arginine_and_proline_metabolism	0.17	0.59	0.05	0.19			Arginine_and_proline_metabolism	0.26	0.48	0.09	0.16
Arginine_biosynthesis	0.17	0.56	0.05	0.23			Arginine_biosynthesis	0.3	0.5	0.08	0.12
Arrhythmogenic_right_ventricular_cardiomyopathy_(ARVC)	0.5	0.18	0.07	0.26	Top_Genetic		Arrhythmogenic_right_ventricular_cardiomyopathy_(ARVC)	0.13	0.75	0.09	0.03
Ascorbate_and_aldarate_metabolism	0.22	0.58	0.06	0.14			Ascorbate_and_aldarate_metabolism	0.33	0.49	0.08	0.09
Asthma	0.39	0.28	0.07	0.26			Asthma	0.15	0.71	0.06	0.08
Autoimmune_thyroid_disease	0.55	0.04	0.03	0.38	Excluded_too_few_papers		Autoimmune_thyroid_disease	0.01	0.95	0.01	0.03	Excluded_too_few_papers
Autophagy	0.13	0.74	0.08	0.05			Autophagy	0.41	0.34	0.1	0.15
Autophagy	0.13	0.74	0.08	0.05			Autophagy	0.41	0.34	0.1	0.15
Axon_guidance	0.19	0.74	0.06	0.02			Axon_guidance	0.43	0.35	0.12	0.1
B_cell_receptor_signaling_pathway	0.16	0.58	0.13	0.13			B_cell_receptor_signaling_pathway	0.36	0.45	0.15	0.05
Bacterial_invasion_of_epithelial_cells	0	0.5	0.5	0	Excluded_too_few_papers		Bacterial_invasion_of_epithelial_cells	0	1	0	0	Excluded_too_few_papers
Basal_cell_carcinoma	0.67	0.17	0	0.17	Excluded_too_few_papers		Basal_cell_carcinoma	0	0.83	0.17	0	Excluded_too_few_papers
Basal_transcription_factors	0.29	0.54	0.14	0.02			Basal_transcription_factors	0.33	0.47	0.08	0.11
Base_excision_repair	0.61	0.2	0.2	0	Excluded_too_few_papers		Base_excision_repair	0.14	0.67	0.12	0.08	Excluded_too_few_papers
beta_Alanine_metabolism	0.14	0.57	0.05	0.24			beta_Alanine_metabolism	0.32	0.46	0.08	0.14
Bile_secretion	0.3	0.46	0.05	0.19			Bile_secretion	0.22	0.56	0.12	0.1
Biosynthesis_of_amino_acids	0.23	0.6	0.05	0.12	Excluded_too_few_papers		Biosynthesis_of_amino_acids	0.34	0.47	0.1	0.1	Excluded_too_few_papers
Biosynthesis_of_unsaturated_fatty_acids	0.23	0.53	0.07	0.17			Biosynthesis_of_unsaturated_fatty_acids	0.3	0.51	0.08	0.12
Biotin_metabolism	0.05	0.77	0.09	0.09	Excluded_too_few_papers		Biotin_metabolism	0.27	0.55	0.14	0.05	Excluded_too_few_papers
Bladder_cancer	0.54	0.13	0	0.33	Excluded_too_few_papers		Bladder_cancer	0.04	0.79	0.04	0.13	Excluded_too_few_papers
Breast_cancer	0.52	0.24	0.06	0.18	Top_Genetic		Breast_cancer	0.07	0.77	0.07	0.1
Butanoate_metabolism	0.12	0.73	0.12	0.04	Excluded_too_few_papers		Butanoate_metabolism	0.38	0.38	0.12	0.12	Excluded_too_few_papers
C-type_lectin_receptor_signaling_pathway	0.33	0.5	0.08	0.08	Excluded_too_few_papers		C-type_lectin_receptor_signaling_pathway	0.25	0.33	0.25	0.17	Excluded_too_few_papers
Caffeine_metabolism	0.22	0.57	0.03	0.18			Caffeine_metabolism	0.34	0.5	0.08	0.08
Calcium_signaling_pathway	0.16	0.7	0.05	0.09			Calcium_signaling_pathway	0.32	0.46	0.09	0.13
cAMP_signaling_pathway	0.12	0.73	0.07	0.08			cAMP_signaling_pathway	0.44	0.34	0.1	0.11
Cancer	0.37	0.34	0.07	0.21			Cancer	0.15	0.65	0.06	0.14
Carbohydrate_digestion_and_absorption	0.29	0.5	0.07	0.14	Excluded_too_few_papers		Carbohydrate_digestion_and_absorption	0.43	0.43	0	0.14	Excluded_too_few_papers
Carbon_metabolism	0.3	0.5	0.1	0.1			Carbon_metabolism	0.31	0.52	0.09	0.08
Cardiac_muscle_contraction	0.13	0.55	0.16	0.16	Excluded_too_few_papers		Cardiac_muscle_contraction	0.58	0.29	0.13	0	Excluded_too_few_papers
Cell_adhesion_molecules_(CAMs)	0.19	0.68	0.09	0.04			Cell_adhesion_molecules_(CAMs)	0.25	0.56	0.08	0.11
Cell_cycle	0.24	0.6	0.13	0.03			Cell_cycle	0.26	0.48	0.08	0.18
Cellular_senescence	0.16	0.68	0.07	0.09			Cellular_senescence	0.45	0.42	0.08	0.04	Top_Animal
Central_carbon_metabolism_in_cancer	0.55	0.28	0.15	0.02	Excluded_too_few_papers		Central_carbon_metabolism_in_cancer	0.23	0.62	0.09	0.06	Excluded_too_few_papers
cGMP-PKG_signaling_pathway	0.08	0.77	0.06	0.09			cGMP-PKG_signaling_pathway	0.41	0.37	0.11	0.11
Chagas_disease_(American_trypanosomiasis)	0.25	0.19	0.19	0.38	Excluded_too_few_papers		Chagas_disease_(American_trypanosomiasis)	0.06	0.81	0	0.13	Excluded_too_few_papers
Chemical_carcinogenesis	0.35	0.44	0.1	0.11			Chemical_carcinogenesis	0.32	0.47	0.12	0.09
Chemokine_signaling_pathway	0.15	0.71	0.05	0.09			Chemokine_signaling_pathway	0.34	0.49	0.08	0.1
Cholesterol_metabolism	0.39	0.41	0.07	0.12			Cholesterol_metabolism	0.2	0.63	0.06	0.11
Choline_metabolism_in_cancer	0.11	0.71	0.07	0.11	Excluded_too_few_papers		Choline_metabolism_in_cancer	0.46	0.25	0.11	0.18	Excluded_too_few_papers
Cholinergic_synapse	0.09	0.64	0.03	0.23			Cholinergic_synapse	0.34	0.48	0.07	0.11
Chronic_myeloid_leukemia	0.33	0.43	0.1	0.14			Chronic_myeloid_leukemia	0.21	0.65	0.08	0.05
Circadian_entrainment	0.25	0.36	0.05	0.35			Circadian_entrainment	0.15	0.71	0.06	0.08
Circadian_rhythm	0.25	0.36	0.05	0.35			Circadian_rhythm	0.15	0.71	0.06	0.08
Citrate_cycle_(TCA_cycle)	0.13	0.7	0.02	0.15			Citrate_cycle_(TCA_cycle)	0.41	0.35	0.14	0.1
Cocaine_addiction	0.22	0.56	0.06	0.15			Cocaine_addiction	0.3	0.58	0.06	0.06
Collecting_duct_acid_secretion	N/A	N/A	N/A	N/A	Excluded_too_few_papers		Collecting_duct_acid_secretion	N/A	N/A	N/A	N/A	Excluded_too_few_papers
Colorectal_cancer	0.47	0.25	0.08	0.2	Top_Genetic		Colorectal_cancer	0.11	0.72	0.07	0.1
Complement_and_coagulation_cascades	0.29	0.48	0.05	0.18			Complement_and_coagulation_cascades	0.18	0.64	0.05	0.12
Cortisol_synthesis_and_secretion	0.25	0.26	0.05	0.44			Cortisol_synthesis_and_secretion	0.07	0.88	0.02	0.04	Top_Human
Cushing_syndrome	0.05	0.57	0.1	0.29	Excluded_too_few_papers		Cushing_syndrome	0.29	0.67	0.05	0	Excluded_too_few_papers
Cysteine_and_methionine_metabolism	0.21	0.59	0.07	0.12			Cysteine_and_methionine_metabolism	0.3	0.46	0.1	0.14
Cytokine_signaling_in_immune_system	0.07	0.82	0.09	0.01	Top_Model		Cytokine_signaling_in_immune_system	0.48	0.31	0.11	0.09	Top_Animal
Cytokine-cytokine_receptor_interaction	0.15	0.74	0.06	0.05			Cytokine-cytokine_receptor_interaction	0.35	0.44	0.09	0.12
Cytosolic_DNA-sensing_pathway	0.67	0.33	0	0	Excluded_too_few_papers		Cytosolic_DNA-sensing_pathway	0.67	0.33	0	0	Excluded_too_few_papers
D-Arginine_and_D-ornithine_metabolism	0.19	0.56	0.03	0.22			D-Arginine_and_D-ornithine_metabolism	0.25	0.61	0.08	0.06
D-Glutamine_and_D-glutamate_metabolism	0.1	0.73	0.05	0.12			D-Glutamine_and_D-glutamate_metabolism	0.31	0.49	0.1	0.1
Diabetes	0.44	0.31	0.06	0.18			Diabetes	0.15	0.71	0.05	0.09
Dilated_cardiomyopathy_(DCM)	0.5	0.18	0.07	0.26	Top_Genetic		Dilated_cardiomyopathy_(DCM)	0.13	0.75	0.09	0.03
DNA_replication	0.55	0.19	0.26	0	Excluded_too_few_papers		DNA_replication	0.16	0.56	0.1	0.18	Excluded_too_few_papers
Dopaminergic_synapse	0.19	0.54	0.05	0.22			Dopaminergic_synapse	0.24	0.62	0.08	0.06
Drug_metabolism	0.57	0.33	0	0.1	Excluded_too_few_papers		Drug_metabolism	0.02	0.83	0.05	0.1	Excluded_too_few_papers
Drug_metabolism	0.57	0.33	0	0.1	Excluded_too_few_papers		Drug_metabolism	0.02	0.83	0.05	0.1	Excluded_too_few_papers
ECM-receptor_interaction	0.05	0.85	0.1	0	Top_Model		ECM-receptor_interaction	0.25	0.48	0.09	0.18
EGFR_tyrosine_kinase_inhibitor_resistance	0.27	0.52	0.11	0.11			EGFR_tyrosine_kinase_inhibitor_resistance	0.28	0.53	0.08	0.12
Endocrine_and_other_factor-regulated_calcium_reabsorption	N/A	N/A	N/A	N/A	Excluded_too_few_papers		Endocrine_and_other_factor-regulated_calcium_reabsorption	N/A	N/A	N/A	N/A	Excluded_too_few_papers
Endocrine_resistance	0.33	0.33	0	0.33	Excluded_too_few_papers		Endocrine_resistance	0	1	0	0	Excluded_too_few_papers
Endocytosis	0.17	0.69	0.11	0.04			Endocytosis	0.3	0.4	0.11	0.2
Endometrial_cancer	0.53	0.3	0.03	0.13	Excluded_too_few_papers		Endometrial_cancer	0.08	0.78	0.08	0.05	Excluded_too_few_papers
Epithelial_cell_signaling_in_Helicobacter_pylori_infection	0.3	0.25	0.02	0.44	Excluded_too_few_papers		Epithelial_cell_signaling_in_Helicobacter_pylori_infection	0.16	0.67	0.04	0.14	Excluded_too_few_papers
Epstein-Barr_virus_infection	0.49	0.35	0.02	0.15	Excluded_too_few_papers		Epstein-Barr_virus_infection	0	0.98	0	0.02	Excluded_too_few_papers
ErbB_signaling_pathway	0.37	0.43	0.11	0.1			ErbB_signaling_pathway	0.26	0.58	0.06	0.1
Estrogen_signaling_pathway	0.32	0.49	0.07	0.12			Estrogen_signaling_pathway	0.29	0.55	0.06	0.1
Ether_lipid_metabolism	0.28	0.52	0.16	0.04	Excluded_too_few_papers		Ether_lipid_metabolism	0.32	0.48	0.12	0.08	Excluded_too_few_papers
Fanconi_anemia_pathway	0.67	0	0.33	0	Excluded_too_few_papers		Fanconi_anemia_pathway	0	0.67	0.33	0	Excluded_too_few_papers
Fat_digestion_and_absorption	0.2	0.4	0.13	0.27	Excluded_too_few_papers		Fat_digestion_and_absorption	0.33	0.4	0.13	0.13	Excluded_too_few_papers
Fatty_acid_biosynthesis	0.24	0.52	0.07	0.18			Fatty_acid_biosynthesis	0.28	0.55	0.07	0.1
Fatty_acid_degradation	0.24	0.53	0.06	0.17			Fatty_acid_degradation	0.28	0.55	0.07	0.1
Fatty_acid_elongation	0.24	0.53	0.06	0.17			Fatty_acid_elongation	0.28	0.55	0.07	0.1
Fatty_acid_metabolism	0.24	0.53	0.06	0.17			Fatty_acid_metabolism	0.28	0.55	0.07	0.1
Fc_epsilon_RI_signaling_pathway	1	0	0	0	Excluded_too_few_papers		Fc_epsilon_RI_signaling_pathway	1	0	0	0	Excluded_too_few_papers
Fc_gamma_R-mediated_phagocytosis	0.08	0.83	0.08	0	Excluded_too_few_papers		Fc_gamma_R-mediated_phagocytosis	0.38	0.33	0.08	0.21	Excluded_too_few_papers
Ferroptosis	0	0.75	0.25	0	Excluded_too_few_papers		Ferroptosis	0.75	0.25	0	0	Excluded_too_few_papers
Fluid_shear_stress_and_atherosclerosis	0.45	0.31	0.08	0.17			Fluid_shear_stress_and_atherosclerosis	0.13	0.71	0.06	0.1
Focal_adhesion	0.22	0.62	0.12	0.04			Focal_adhesion	0.28	0.53	0.08	0.11
Folate_biosynthesis	0.49	0.19	0.07	0.25	Top_Genetic		Folate_biosynthesis	0.12	0.81	0.03	0.04	Top_Human
FoxO_signaling_pathway	0.19	0.66	0.14	0.01			FoxO_signaling_pathway	0.39	0.45	0.09	0.08
Fructose_and_mannose_metabolism	0.11	0.69	0.07	0.13			Fructose_and_mannose_metabolism	0.43	0.36	0.07	0.15
GABAergic_synapse	0.07	0.77	0.05	0.11			GABAergic_synapse	0.4	0.41	0.12	0.07
Galactose_metabolism	0.02	0.94	0.03	0.02	Top_Model		Galactose_metabolism	0.86	0.07	0.04	0.02	Top_Animal
Gap_junction	0.05	0.89	0.05	0.02	Excluded_too_few_papers		Gap_junction	0.39	0.34	0.1	0.16	Excluded_too_few_papers
Gastric_acid_secretion	0.42	0.25	0	0.33	Excluded_too_few_papers		Gastric_acid_secretion	0.08	0.67	0.17	0.08	Excluded_too_few_papers
Gastric_cancer	0.37	0.29	0.08	0.25	Excluded_too_few_papers		Gastric_cancer	0.1	0.78	0.08	0.04	Excluded_too_few_papers
Glioma	0.19	0.38	0.04	0.38			Glioma	0.1	0.73	0.07	0.11
Glucagon_signaling_pathway	0.08	0.64	0.04	0.24	Excluded_too_few_papers		Glucagon_signaling_pathway	0.32	0.24	0.24	0.2	Excluded_too_few_papers
Glutamatergic_synapse	0.09	0.76	0.05	0.1			Glutamatergic_synapse	0.38	0.4	0.1	0.12
Glutathione_metabolism	0.1	0.77	0.04	0.08			Glutathione_metabolism	0.53	0.31	0.1	0.06	Top_Animal
Glycerolipid_metabolism	0.4	0.4	0	0.2	Excluded_too_few_papers		Glycerolipid_metabolism	0	0.6	0.2	0.2	Excluded_too_few_papers
Glycerophospholipid_metabolism	0.08	0.66	0.11	0.16	Excluded_too_few_papers		Glycerophospholipid_metabolism	0.26	0.39	0.11	0.24	Excluded_too_few_papers
Glycine_serine_and_threonine_metabolism	0.17	0.58	0.04	0.21			Glycine_serine_and_threonine_metabolism	0.27	0.5	0.07	0.16
Glycolysis_Gluconeogenesis	0.11	0.68	0.08	0.13			Glycolysis_Gluconeogenesis	0.28	0.5	0.1	0.13
Glycosaminoglycan_biosynthesis	0.1	0.59	0.06	0.25			Glycosaminoglycan_biosynthesis	0.27	0.36	0.07	0.31
Glycosaminoglycan_biosynthesis	0.1	0.59	0.06	0.25			Glycosaminoglycan_biosynthesis	0.27	0.36	0.07	0.31
Glycosaminoglycan_biosynthesis	0.1	0.59	0.06	0.25			Glycosaminoglycan_biosynthesis	0.27	0.36	0.07	0.31
Glycosaminoglycan_degradation	0.1	0.59	0.06	0.25			Glycosaminoglycan_degradation	0.27	0.36	0.07	0.31
Glycosphingolipid_biosynthesis	0.14	0.62	0.13	0.11	Excluded_too_few_papers		Glycosphingolipid_biosynthesis	0.18	0.54	0.1	0.18	Excluded_too_few_papers
Glycosphingolipid_biosynthesis	0.14	0.62	0.13	0.11	Excluded_too_few_papers		Glycosphingolipid_biosynthesis	0.18	0.54	0.1	0.18	Excluded_too_few_papers
Glycosphingolipid_biosynthesis	0.14	0.62	0.13	0.11	Excluded_too_few_papers		Glycosphingolipid_biosynthesis	0.18	0.54	0.1	0.18	Excluded_too_few_papers
Glycosylphosphatidylinositol_(GPI)-anchor_biosynthesis	0.05	0.8	0.07	0.07	Excluded_too_few_papers		Glycosylphosphatidylinositol_(GPI)-anchor_biosynthesis	0.32	0.38	0.07	0.23	Excluded_too_few_papers
Glyoxylate_and_dicarboxylate_metabolism	0.22	0.56	0	0.22	Excluded_too_few_papers		Glyoxylate_and_dicarboxylate_metabolism	0.11	0.44	0.22	0.22	Excluded_too_few_papers
GnRH_secretion	0.27	0.56	0.03	0.14			GnRH_secretion	0.3	0.54	0.09	0.07
GnRH_signaling_pathway	0.27	0.5	0.04	0.19			GnRH_signaling_pathway	0.24	0.6	0.07	0.09
Graft-versus-host_disease	0.23	0.46	0.08	0.23	Excluded_too_few_papers		Graft-versus-host_disease	0.08	0.54	0.31	0.08	Excluded_too_few_papers
Hedgehog_signaling_pathway	0.24	0.61	0.15	0	Excluded_too_few_papers		Hedgehog_signaling_pathway	0.33	0.52	0.06	0.09	Excluded_too_few_papers
Hematopoietic_cell_lineage	0.12	0.69	0.13	0.07			Hematopoietic_cell_lineage	0.35	0.47	0.08	0.1
Hepatitis_B	0.33	0.29	0.09	0.3			Hepatitis_B	0.08	0.75	0.08	0.09
Hepatitis_C	0.35	0.25	0.09	0.32			Hepatitis_C	0.06	0.81	0.07	0.07	Top_Human
Hepatocellular_carcinoma	0.18	0.73	0.1	0	Excluded_too_few_papers		Hepatocellular_carcinoma	0.02	0.71	0.15	0.13	Excluded_too_few_papers
Herpes_simplex_virus_1_infection	0.44	0.25	0.08	0.24			Herpes_simplex_virus_1_infection	0.08	0.77	0.06	0.09
HIF-1_signaling_pathway	0.17	0.7	0.08	0.05			HIF-1_signaling_pathway	0.44	0.37	0.1	0.08
Hippo_signaling_pathway	0	1	0	0	Excluded_too_few_papers		Hippo_signaling_pathway	0.5	0	0	0.5	Excluded_too_few_papers
Hippo_signaling_pathway	0	1	0	0	Excluded_too_few_papers		Hippo_signaling_pathway	0.5	0	0	0.5	Excluded_too_few_papers
Histidine_metabolism	0.15	0.53	0.06	0.26			Histidine_metabolism	0.26	0.49	0.03	0.21
Homologous_recombination	0.4	0.3	0.27	0.03	Excluded_too_few_papers		Homologous_recombination	0.47	0.37	0.1	0.07	Excluded_too_few_papers
Human_cytomegalovirus_infection	0.29	0.34	0.09	0.27			Human_cytomegalovirus_infection	0.15	0.8	0	0.04
Human_immunodeficiency_virus_1_infection	0.21	0.45	0.04	0.29			Human_immunodeficiency_virus_1_infection	0.05	0.89	0.06	0	Top_Human
Human_papillomavirus_infection	0.29	0.57	0.14	0	Excluded_too_few_papers		Human_papillomavirus_infection	0.14	0.57	0	0.29	Excluded_too_few_papers
Human_T-cell_leukemia_virus_1_infection	0.26	0.5	0.1	0.13	Excluded_too_few_papers		Human_T-cell_leukemia_virus_1_infection	0.29	0.62	0.07	0.01	Excluded_too_few_papers
Huntington_disease	0.24	0.5	0.06	0.19			Huntington_disease	0.19	0.6	0.07	0.14
Hypertrophic_cardiomyopathy_(HCM)	0.5	0.18	0.07	0.26	Top_Genetic		Hypertrophic_cardiomyopathy_(HCM)	0.13	0.75	0.09	0.03
IL-17_signaling_pathway	0.06	0.68	0.12	0.14	Excluded_too_few_papers		IL-17_signaling_pathway	0.44	0.42	0.08	0.06	Excluded_too_few_papers
immune_system	0.19	0.62	0.06	0.13			immune_system	0.31	0.51	0.08	0.1
Inflammatory_bowel_disease_(IBD)	0.38	0.3	0.1	0.22	Excluded_too_few_papers		Inflammatory_bowel_disease_(IBD)	0.08	0.62	0.1	0.2	Excluded_too_few_papers
Inflammatory_mediator_regulation_of_TRP_channels	0	0.75	0	0.25	Excluded_too_few_papers		Inflammatory_mediator_regulation_of_TRP_channels	0.5	0.5	0	0	Excluded_too_few_papers
Influenza_A	0.32	0.18	0.07	0.43			Influenza_A	0.07	0.72	0.02	0.18
Innate_immune_system	0.22	0.64	0.08	0.06			Innate_immune_system	0.27	0.49	0.1	0.14
Inositol_phosphate_metabolism	0.13	0.66	0.05	0.16			Inositol_phosphate_metabolism	0.28	0.54	0.09	0.09
Insulin_resistance	0.29	0.52	0.09	0.1			Insulin_resistance	0.32	0.53	0.08	0.07
Insulin_secretion	0.25	0.55	0.07	0.13			Insulin_secretion	0.32	0.5	0.08	0.1
Insulin_signaling_pathway	0.25	0.55	0.07	0.13			Insulin_signaling_pathway	0.32	0.5	0.08	0.1
Intestinal_immune_network_for_IgA_production	0.19	0.27	0.05	0.49	Excluded_too_few_papers		Intestinal_immune_network_for_IgA_production	0.05	0.87	0.03	0.05	Excluded_too_few_papers
JAK-STAT_signaling_pathway	0.16	0.7	0.08	0.06			JAK-STAT_signaling_pathway	0.3	0.44	0.13	0.13
Kaposi_sarcoma-associated_herpesvirus_infection	0.3	0.3	0	0.4	Excluded_too_few_papers		Kaposi_sarcoma-associated_herpesvirus_infection	0.1	0.8	0	0.1	Excluded_too_few_papers
Legionellosis	0	1	0	0	Excluded_too_few_papers		Legionellosis	0	1	0	0	Excluded_too_few_papers
Leishmaniasis	0.27	0.4	0.27	0.07	Excluded_too_few_papers		Leishmaniasis	0.07	0.8	0.07	0.07	Excluded_too_few_papers
Leukocyte_transendothelial_migration	0.19	0.72	0.02	0.07	Excluded_too_few_papers		Leukocyte_transendothelial_migration	0.19	0.66	0.14	0.02	Excluded_too_few_papers
Linoleic_acid_metabolism	0.2	0.56	0.08	0.17	Excluded_too_few_papers		Linoleic_acid_metabolism	0.38	0.42	0.09	0.11	Excluded_too_few_papers
Lipoic_acid_metabolism	0.09	0.76	0.03	0.13			Lipoic_acid_metabolism	0.42	0.34	0.13	0.12
Long-term_depression	0.32	0.2	0.03	0.45			Long-term_depression	0.07	0.87	0.02	0.05	Top_Human
Long-term_potentiation	0.05	0.88	0.04	0.03	Top_Model		Long-term_potentiation	0.63	0.18	0.12	0.07	Top_Animal
Longevity_regulating_pathway	0.4	0.41	0.07	0.12			Longevity_regulating_pathway	0.26	0.61	0.06	0.07
Longevity_regulating_pathway	0.4	0.41	0.07	0.12			Longevity_regulating_pathway	0.26	0.61	0.06	0.07
Lysine_degradation	0.16	0.59	0.08	0.17			Lysine_degradation	0.28	0.43	0.07	0.22
Lysosome	0.17	0.68	0.09	0.05			Lysosome	0.3	0.45	0.1	0.15
Malaria	0.25	0.35	0.09	0.31	Excluded_too_few_papers		Malaria	0.17	0.55	0.05	0.23	Excluded_too_few_papers
Mannose_type_O-glycan_biosynthesis	0.2	0.57	0.11	0.13	Excluded_too_few_papers		Mannose_type_O-glycan_biosynthesis	0.13	0.59	0.05	0.23	Excluded_too_few_papers
MAPK_signaling_pathway	0.08	0.81	0.07	0.04	Top_Model		MAPK_signaling_pathway	0.43	0.32	0.09	0.16
Maturity_onset_diabetes_of_the_young	N/A	N/A	N/A	N/A	Excluded_too_few_papers		Maturity_onset_diabetes_of_the_young	N/A	N/A	N/A	N/A	Excluded_too_few_papers
Measles	0.23	0.14	0.09	0.54	Excluded_too_few_papers		Measles	0.03	0.89	0	0.09	Excluded_too_few_papers
Melanogenesis	0.07	0.77	0.03	0.13			Melanogenesis	0.11	0.69	0.08	0.12
Melanoma	0.4	0.38	0.07	0.15			Melanoma	0.12	0.73	0.04	0.11
Metabolic_pathways	0.25	0.49	0.06	0.21			Metabolic_pathways	0.21	0.65	0.07	0.08
Metabolism_of_xenobiotics_by_cytochrome_P450	0.4	0.47	0.06	0.07			Metabolism_of_xenobiotics_by_cytochrome_P450	0.21	0.57	0.13	0.09
MicroRNAs_in_cancer	0.42	0.45	0.09	0.04	Excluded_too_few_papers		MicroRNAs_in_cancer	0.2	0.62	0.12	0.05	Excluded_too_few_papers
Mineral_absorption	0.38	0.31	0	0.31	Excluded_too_few_papers		Mineral_absorption	0.23	0.69	0.08	0	Excluded_too_few_papers
Mismatch_repair	0.33	0.33	0.33	0	Excluded_too_few_papers		Mismatch_repair	0.67	0	0	0.33	Excluded_too_few_papers
Mitophagy	0.25	0.67	0.04	0.04	Excluded_too_few_papers		Mitophagy	0.38	0.4	0.09	0.13	Excluded_too_few_papers
Morphine_addiction	0.12	0.63	0.03	0.21			Morphine_addiction	0.3	0.53	0.14	0.03
mRNA_surveillance_pathway	0.55	0.3	0.15	0	Excluded_too_few_papers		mRNA_surveillance_pathway	0.18	0.63	0.15	0.03	Excluded_too_few_papers
mTOR_signaling_pathway	0.13	0.75	0.07	0.04			mTOR_signaling_pathway	0.43	0.34	0.11	0.12
Mucin_type_O-glycan_biosynthesis	0.2	0.57	0.11	0.13	Excluded_too_few_papers		Mucin_type_O-glycan_biosynthesis	0.13	0.59	0.05	0.23	Excluded_too_few_papers
N-Glycan_biosynthesis	0.3	0.44	0.1	0.17			N-Glycan_biosynthesis	0.18	0.59	0.06	0.18
Natural_killer_cell_mediated_cytotoxicity	0.22	0.43	0.07	0.28	Excluded_too_few_papers		Natural_killer_cell_mediated_cytotoxicity	0.1	0.85	0.03	0.03	Excluded_too_few_papers
Necroptosis	0.07	0.93	0	0	Excluded_too_few_papers		Necroptosis	0.5	0.36	0.14	0	Excluded_too_few_papers
Neomycin_kanamycin_and_gentamicin_biosynthesis	0.42	0.47	0.05	0.05	Excluded_too_few_papers		Neomycin_kanamycin_and_gentamicin_biosynthesis	0.32	0.63	0.05	0	Excluded_too_few_papers
Neuroactive_ligand-receptor_interaction	0.43	0.36	0.07	0.14	Excluded_too_few_papers		Neuroactive_ligand-receptor_interaction	0.21	0.64	0	0.14	Excluded_too_few_papers
Neurotrophin_signaling_pathway	0.09	0.79	0.08	0.04	Top_Model		Neurotrophin_signaling_pathway	0.39	0.41	0.09	0.11
NF-kappa_B_signaling_pathway	0.1	0.79	0.07	0.04	Top_Model		NF-kappa_B_signaling_pathway	0.46	0.31	0.09	0.14	Top_Animal
Nicotinate_and_nicotinamide_metabolism	0.11	0.69	0.06	0.14			Nicotinate_and_nicotinamide_metabolism	0.4	0.38	0.1	0.12
Nicotine_addiction	0.13	0.68	0.05	0.14			Nicotine_addiction	0.35	0.46	0.1	0.09
Nitrogen_metabolism	0.1	0.79	0.03	0.09	Top_Model		Nitrogen_metabolism	0.64	0.2	0.12	0.04	Top_Animal
NOD-like_receptor_signaling_pathway	0.11	0.79	0.04	0.07	Excluded_too_few_papers		NOD-like_receptor_signaling_pathway	0.32	0.46	0.07	0.14	Excluded_too_few_papers
Non-alcoholic_fatty_liver_disease_(NAFLD)	0.5	0.39	0.03	0.08	Excluded_too_few_papers		Non-alcoholic_fatty_liver_disease_(NAFLD)	0.21	0.53	0.08	0.18	Excluded_too_few_papers
Non-homologous_end-joining	0.55	0.18	0.27	0	Excluded_too_few_papers		Non-homologous_end-joining	0.18	0.45	0.09	0.27	Excluded_too_few_papers
Non-small_cell_lung_cancer	0.39	0.26	0.06	0.29			Non-small_cell_lung_cancer	0.07	0.71	0.06	0.16
Notch_signaling_pathway	0.46	0.38	0.12	0.04			Notch_signaling_pathway	0.29	0.49	0.11	0.1
Nucleotide_excision_repair	0.86	0	0.14	0	Excluded_too_few_papers		Nucleotide_excision_repair	0	0.86	0.07	0.07	Excluded_too_few_papers
Olfactory_transduction	0.17	0.54	0.04	0.25			Olfactory_transduction	0.33	0.57	0.06	0.04
One_carbon_pool_by_folate	0.55	0.18	0.06	0.22	Top_Genetic		One_carbon_pool_by_folate	0.12	0.81	0.03	0.04	Top_Human
Oocyte_meiosis	0.29	0.52	0.19	0	Excluded_too_few_papers		Oocyte_meiosis	0.42	0.42	0.1	0.06	Excluded_too_few_papers
Osteoclast_differentiation	0.47	0.45	0.08	0	Excluded_too_few_papers		Osteoclast_differentiation	0.18	0.63	0.14	0.04	Excluded_too_few_papers
Other_glycan_degradation	0.26	0.47	0.07	0.2			Other_glycan_degradation	0.19	0.55	0.1	0.17
Other_types_of_O-glycan_biosynthesis	0.2	0.57	0.11	0.13	Excluded_too_few_papers		Other_types_of_O-glycan_biosynthesis	0.13	0.59	0.05	0.23	Excluded_too_few_papers
Ovarian_steroidogenesis	0.2	0.51	0.14	0.15			Ovarian_steroidogenesis	0.24	0.54	0.12	0.1
Oxidative_phosphorylation	0.32	0.49	0.07	0.11			Oxidative_phosphorylation	0.33	0.49	0.1	0.08
Oxytocin_signaling_pathway	0.32	0.48	0.07	0.13	Excluded_too_few_papers		Oxytocin_signaling_pathway	0.18	0.7	0.03	0.08	Excluded_too_few_papers
p53_signaling_pathway	0.21	0.6	0.15	0.04			p53_signaling_pathway	0.31	0.47	0.09	0.13
Pancreatic_cancer	0.56	0.33	0.06	0.06	Excluded_too_few_papers		Pancreatic_cancer	0.11	0.75	0.06	0.08	Excluded_too_few_papers
Pancreatic_secretion	0.22	0.54	0.09	0.15			Pancreatic_secretion	0.26	0.54	0.12	0.09
Pantothenate_and_CoA_biosynthesis	0.29	0.53	0.06	0.12			Pantothenate_and_CoA_biosynthesis	0.27	0.55	0.06	0.12
Parathyroid_hormone_synthesis_secretion_and_action	0.33	0.25	0.02	0.41	Excluded_too_few_papers		Parathyroid_hormone_synthesis_secretion_and_action	0.03	0.86	0.05	0.06	Excluded_too_few_papers
Parkinson_disease	0.26	0.4	0.06	0.28			Parkinson_disease	0.14	0.69	0.06	0.11
Pathogenic_Escherichia_coli_infection	0.31	0.46	0.11	0.13			Pathogenic_Escherichia_coli_infection	0.19	0.53	0.12	0.16
Pathways_in_cancer	0.27	0.53	0.11	0.08			Pathways_in_cancer	0.25	0.48	0.09	0.17
PD-L1_expression_and_PD-1_checkpoint_pathway_in_cancer	0	0.33	0.33	0.33	Excluded_too_few_papers		PD-L1_expression_and_PD-1_checkpoint_pathway_in_cancer	0.33	0.67	0	0	Excluded_too_few_papers
Pentose_and_glucuronate_interconversions	0.1	0.61	0.16	0.14	Excluded_too_few_papers		Pentose_and_glucuronate_interconversions	0.27	0.49	0.14	0.1	Excluded_too_few_papers
Pentose_phosphate_pathway	0.11	0.61	0.11	0.18	Excluded_too_few_papers		Pentose_phosphate_pathway	0.29	0.54	0.11	0.07	Excluded_too_few_papers
Peroxisome	0.14	0.74	0.07	0.05			Peroxisome	0.45	0.36	0.1	0.09	Top_Animal
Pertussis	0.14	0.8	0.03	0.04	Excluded_too_few_papers		Pertussis	0.31	0.49	0.15	0.05	Excluded_too_few_papers
Phagosome	0.09	0.82	0.05	0.03	Top_Model		Phagosome	0.39	0.37	0.11	0.14
Phenylalanine_metabolism	0.21	0.34	0.09	0.35			Phenylalanine_metabolism	0.17	0.56	0.07	0.2
Phenylalanine_tyrosine_and_tryptophan_biosynthesis	0.14	0.65	0.06	0.14			Phenylalanine_tyrosine_and_tryptophan_biosynthesis	0.33	0.45	0.09	0.14
Phosphatidylinositol_signaling_system	0.13	0.71	0.06	0.1			Phosphatidylinositol_signaling_system	0.35	0.41	0.09	0.15
Phospholipase_D_signaling_pathway	0.13	0.68	0.06	0.13			Phospholipase_D_signaling_pathway	0.28	0.45	0.08	0.18
Phosphonate_and_phosphinate_metabolism	0.13	0.47	0	0.4	Excluded_too_few_papers		Phosphonate_and_phosphinate_metabolism	0.33	0.27	0.07	0.33	Excluded_too_few_papers
Phototransduction	N/A	N/A	N/A	N/A	Excluded_too_few_papers		Phototransduction	N/A	N/A	N/A	N/A	Excluded_too_few_papers
PI3K-Akt_signaling_pathway	0.07	0.82	0.05	0.05	Top_Model		PI3K-Akt_signaling_pathway	0.47	0.31	0.09	0.13	Top_Animal
Platelet_activation	0.18	0.59	0.05	0.18			Platelet_activation	0.18	0.65	0.09	0.08
Platinum_drug_resistance	1	0	0	0	Excluded_too_few_papers		Platinum_drug_resistance	0	1	0	0	Excluded_too_few_papers
Porphyrin_and_chlorophyll_metabolism	0.16	0.51	0	0.32	Excluded_too_few_papers		Porphyrin_and_chlorophyll_metabolism	0.22	0.54	0.03	0.22	Excluded_too_few_papers
PPAR_signaling_pathway	0.15	0.73	0.06	0.06			PPAR_signaling_pathway	0.44	0.37	0.1	0.1
Primary_bile_acid_biosynthesis	0.35	0.45	0.05	0.15	Excluded_too_few_papers		Primary_bile_acid_biosynthesis	0.2	0.62	0.12	0.06	Excluded_too_few_papers
Primary_immunodeficiency	0.38	0.29	0.14	0.19	Excluded_too_few_papers		Primary_immunodeficiency	0.19	0.67	0.14	0	Excluded_too_few_papers
Prion_diseases	0.3	0.49	0.08	0.14			Prion_diseases	0.19	0.57	0.07	0.16
Progesterone-mediated_oocyte_maturation	0	0.5	0.5	0	Excluded_too_few_papers		Progesterone-mediated_oocyte_maturation	0	0.5	0	0.5	Excluded_too_few_papers
Prolactin_signaling_pathway	0.14	0.35	0.07	0.44	Excluded_too_few_papers		Prolactin_signaling_pathway	0.11	0.74	0.09	0.06	Excluded_too_few_papers
Propanoate_metabolism	0.11	0.74	0	0.15	Excluded_too_few_papers		Propanoate_metabolism	0.48	0.33	0.07	0.11	Excluded_too_few_papers
Prostate_cancer	0.46	0.28	0.06	0.2	Top_Genetic		Prostate_cancer	0.07	0.74	0.06	0.12
Proteasome	0.22	0.57	0.09	0.12			Proteasome	0.25	0.49	0.08	0.18
Protein_digestion_and_absorption	0.34	0.29	0.14	0.23	Excluded_too_few_papers		Protein_digestion_and_absorption	0.14	0.71	0.06	0.09	Excluded_too_few_papers
Protein_export	0.21	0.65	0.09	0.05			Protein_export	0.29	0.44	0.08	0.19
Protein_processing_in_endoplasmic_reticulum	0.21	0.64	0.11	0.04			Protein_processing_in_endoplasmic_reticulum	0.33	0.44	0.1	0.13
Proteoglycans_in_cancer	0.25	0.58	0.08	0.08	Excluded_too_few_papers		Proteoglycans_in_cancer	0.17	0.33	0	0.5	Excluded_too_few_papers
Proximal_tubule_bicarbonate_reclamation	N/A	N/A	N/A	N/A	Excluded_too_few_papers		Proximal_tubule_bicarbonate_reclamation	N/A	N/A	N/A	N/A	Excluded_too_few_papers
Purine_metabolism	0.24	0.56	0.08	0.13			Purine_metabolism	0.29	0.49	0.08	0.14
Pyrimidine_metabolism	0.34	0.41	0.11	0.14	Excluded_too_few_papers		Pyrimidine_metabolism	0.2	0.52	0.05	0.23	Excluded_too_few_papers
Pyruvate_metabolism	0.12	0.68	0.04	0.15			Pyruvate_metabolism	0.33	0.47	0.11	0.09
Rap1_signaling_pathway	0.21	0.5	0.14	0.14	Excluded_too_few_papers		Rap1_signaling_pathway	0.07	0.57	0.14	0.21	Excluded_too_few_papers
Ras_signaling_pathway	0.24	0.53	0.14	0.09			Ras_signaling_pathway	0.27	0.49	0.07	0.16
Regulation_of_actin_cytoskeleton	0.15	0.7	0.09	0.05			Regulation_of_actin_cytoskeleton	0.34	0.44	0.07	0.15
Regulation_of_lipolysis_in_adipocytes	0.46	0.46	0.08	0	Excluded_too_few_papers		Regulation_of_lipolysis_in_adipocytes	0.23	0.46	0.15	0.15	Excluded_too_few_papers
Relaxin_signaling_pathway	0	0	1	0	Excluded_too_few_papers		Relaxin_signaling_pathway	0	1	0	0	Excluded_too_few_papers
Renal_cell_carcinoma	0.3	0.4	0	0.3	Excluded_too_few_papers		Renal_cell_carcinoma	0.15	0.7	0.05	0.1	Excluded_too_few_papers
Renin_secretion	0.41	0.36	0.06	0.17			Renin_secretion	0.16	0.71	0.04	0.09
Renin-angiotensin_system	0.46	0.34	0.05	0.16			Renin-angiotensin_system	0.17	0.72	0.06	0.05
Retinol_metabolism	0.27	0.45	0.04	0.24	Excluded_too_few_papers		Retinol_metabolism	0.27	0.61	0.04	0.07	Excluded_too_few_papers
Retrograde_endocannabinoid_signaling	0.11	0.73	0.05	0.11			Retrograde_endocannabinoid_signaling	0.37	0.41	0.12	0.1
Rheumatoid_arthritis	0.35	0.31	0.06	0.28			Rheumatoid_arthritis	0.13	0.7	0.06	0.11
Riboflavin_metabolism	0.4	0.2	0.04	0.36	Excluded_too_few_papers		Riboflavin_metabolism	0.16	0.76	0	0.08	Excluded_too_few_papers
Ribosome	0.25	0.57	0.13	0.06			Ribosome	0.31	0.49	0.08	0.12
Ribosome_biogenesis_in_eukaryotes	0.25	0.57	0.13	0.06			Ribosome_biogenesis_in_eukaryotes	0.31	0.49	0.08	0.12
RIG-I-like_receptor_signaling_pathway	0.43	0.29	0.29	0	Excluded_too_few_papers		RIG-I-like_receptor_signaling_pathway	0	1	0	0	Excluded_too_few_papers
RNA_degradation	0.51	0.31	0.17	0.01	Excluded_too_few_papers		RNA_degradation	0.21	0.6	0.13	0.06	Excluded_too_few_papers
RNA_polymerase	0.44	0.4	0.09	0.07	Excluded_too_few_papers		RNA_polymerase	0.18	0.53	0.09	0.2	Excluded_too_few_papers
RNA_transport	0.22	0.61	0.14	0.03	Excluded_too_few_papers		RNA_transport	0.42	0.31	0.03	0.25	Excluded_too_few_papers
Salivary_secretion	0.16	0.32	0.02	0.5	Excluded_too_few_papers		Salivary_secretion	0.11	0.77	0.09	0.02	Excluded_too_few_papers
Salmonella_infection	0.28	0.55	0.17	0	Excluded_too_few_papers		Salmonella_infection	0.41	0.41	0.1	0.07	Excluded_too_few_papers
Selenocompound_metabolism	0.18	0.56	0.05	0.21			Selenocompound_metabolism	0.31	0.57	0.05	0.06
Serotonergic_synapse	0.24	0.49	0.04	0.24			Serotonergic_synapse	0.23	0.64	0.07	0.06
Shigellosis	0.5	0.25	0.25	0	Excluded_too_few_papers		Shigellosis	0	1	0	0	Excluded_too_few_papers
Signaling_pathways_regulating_pluripotency_of_stem_cells	0.1	0.77	0.11	0.02			Signaling_pathways_regulating_pluripotency_of_stem_cells	0.37	0.44	0.11	0.08
Small_cell_lung_cancer	0.38	0.26	0.06	0.3			Small_cell_lung_cancer	0.06	0.69	0.06	0.18
SNARE_interactions_in_vesicular_transport	0.15	0.64	0.09	0.13	Excluded_too_few_papers		SNARE_interactions_in_vesicular_transport	0.34	0.3	0.13	0.23	Excluded_too_few_papers
Sphingolipid_metabolism	0.17	0.65	0.06	0.12			Sphingolipid_metabolism	0.24	0.49	0.08	0.19
Sphingolipid_signaling_pathway	0.16	0.65	0.06	0.12			Sphingolipid_signaling_pathway	0.25	0.48	0.08	0.19
Spliceosome	0.56	0.27	0.13	0.03	Top_Genetic		Spliceosome	0.18	0.6	0.09	0.13
Staphylococcus_aureus_infection	0.4	0.24	0.02	0.35	Excluded_too_few_papers		Staphylococcus_aureus_infection	0.09	0.87	0	0.04	Excluded_too_few_papers
Starch_and_sucrose_metabolism	0.17	0.66	0.07	0.1			Starch_and_sucrose_metabolism	0.47	0.34	0.1	0.09	Top_Animal
Steroid_biosynthesis	0.2	0.51	0.06	0.23			Steroid_biosynthesis	0.24	0.59	0.07	0.1
Steroid_hormone_biosynthesis	0.2	0.51	0.06	0.23			Steroid_hormone_biosynthesis	0.24	0.59	0.07	0.1
Sulfur_metabolism	0.38	0.33	0.15	0.13	Excluded_too_few_papers		Sulfur_metabolism	0.21	0.62	0.1	0.08	Excluded_too_few_papers
Sulfur_relay_system	0.13	0.65	0.08	0.15	Excluded_too_few_papers		Sulfur_relay_system	0.13	0.4	0.13	0.35	Excluded_too_few_papers
Synaptic_vesicle_cycle	0.12	0.74	0.06	0.07			Synaptic_vesicle_cycle	0.37	0.4	0.1	0.14
Synthesis_and_degradation_of_ketone_bodies	0.13	0.55	0.05	0.27			Synthesis_and_degradation_of_ketone_bodies	0.27	0.46	0.08	0.2
Systemic_lupus_erythematosus	0.31	0.19	0.08	0.43			Systemic_lupus_erythematosus	0.08	0.84	0.03	0.05	Top_Human
T_cell_receptor_signaling_pathway	0.17	0.61	0.1	0.12			T_cell_receptor_signaling_pathway	0.29	0.53	0.11	0.06
Taste_transduction	0.23	0.36	0.05	0.36			Taste_transduction	0.2	0.68	0.07	0.05
Taurine_and_hypotaurine_metabolism	0.07	0.72	0.06	0.16	Excluded_too_few_papers		Taurine_and_hypotaurine_metabolism	0.44	0.38	0.11	0.07	Excluded_too_few_papers
Terpenoid_backbone_biosynthesis	0.15	0.58	0.05	0.21			Terpenoid_backbone_biosynthesis	0.27	0.5	0.08	0.15
TGF-beta_signaling_pathway	0.21	0.66	0.05	0.07			TGF-beta_signaling_pathway	0.36	0.45	0.11	0.08
Th1_and_Th2_cell_differentiation	0.16	0.66	0.1	0.08			Th1_and_Th2_cell_differentiation	0.47	0.33	0.13	0.06	Top_Animal
Th17_cell_differentiation	0.14	0.71	0.1	0.05	Excluded_too_few_papers		Th17_cell_differentiation	0.48	0.43	0.05	0.05	Excluded_too_few_papers
Thermogenesis	0.1	0.63	0.1	0.17	Excluded_too_few_papers		Thermogenesis	0.4	0.47	0.1	0.03	Excluded_too_few_papers
Thiamine_metabolism	0.23	0.44	0.03	0.3			Thiamine_metabolism	0.18	0.7	0.05	0.07
Thyroid_cancer	0.5	0.25	0	0.25	Excluded_too_few_papers		Thyroid_cancer	0	0.75	0	0.25	Excluded_too_few_papers
Thyroid_hormone_signaling_pathway	0.28	0.23	0.04	0.45			Thyroid_hormone_signaling_pathway	0.1	0.81	0.04	0.05	Top_Human
Thyroid_hormone_synthesis	0.28	0.23	0.04	0.45			Thyroid_hormone_synthesis	0.1	0.81	0.04	0.05	Top_Human
Tight_junction	0.05	0.81	0.03	0.1	Top_Model		Tight_junction	0.32	0.45	0.11	0.11
TNF_signaling_pathway	0.13	0.73	0.04	0.1			TNF_signaling_pathway	0.41	0.44	0.07	0.09
Toll-like_receptor_signaling_pathway	0.21	0.71	0.05	0.03			Toll-like_receptor_signaling_pathway	0.43	0.36	0.09	0.12
Toxoplasmosis	0.31	0.24	0.05	0.4			Toxoplasmosis	0.06	0.86	0.02	0.06	Top_Human
Transcriptional_misregulation_in_cancer	0.34	0.49	0.15	0.02			Transcriptional_misregulation_in_cancer	0.27	0.5	0.1	0.13
Tryptophan_metabolism	0.18	0.49	0.05	0.28			Tryptophan_metabolism	0.25	0.59	0.06	0.11
Tuberculosis	0.36	0.17	0.04	0.43			Tuberculosis	0.05	0.82	0.04	0.09	Top_Human
Type_I_diabetes_mellitus	0.46	0.42	0.04	0.08	Top_Genetic		Type_I_diabetes_mellitus	0.25	0.64	0.08	0.03
Type_II_diabetes_mellitus	0.37	0.4	0.08	0.15			Type_II_diabetes_mellitus	0.2	0.62	0.07	0.12
Tyrosine_metabolism	0.12	0.75	0.07	0.07			Tyrosine_metabolism	0.39	0.41	0.09	0.12
Ubiquinone_and_other_terpenoid_quinone_biosynthesis	0.23	0.54	0.05	0.18			Ubiquinone_and_other_terpenoid_quinone_biosynthesis	0.32	0.47	0.08	0.13
Ubiquitin_mediated_proteolysis	0.27	0.55	0.1	0.09			Ubiquitin_mediated_proteolysis	0.21	0.57	0.06	0.15
Valine_leucine_and_isoleucine_biosynthesis	0.35	0.42	0.07	0.16			Valine_leucine_and_isoleucine_biosynthesis	0.27	0.51	0.07	0.15
Valine_leucine_and_isoleucine_degradation	0.35	0.42	0.07	0.16			Valine_leucine_and_isoleucine_degradation	0.27	0.51	0.07	0.15
Various_types_of_N-glycan_biosynthesis	0.34	0.42	0.09	0.15			Various_types_of_N-glycan_biosynthesis	0.19	0.61	0.05	0.15
Vascular_smooth_muscle_contraction	0.13	0.72	0.04	0.11	Excluded_too_few_papers		Vascular_smooth_muscle_contraction	0.52	0.39	0.09	0	Excluded_too_few_papers
Vasopressin-regulated_water_reabsorption	0.14	0.62	0.1	0.14	Excluded_too_few_papers		Vasopressin-regulated_water_reabsorption	0.62	0.38	0	0	Excluded_too_few_papers
VEGF_signaling_pathway	0.19	0.63	0.03	0.15			VEGF_signaling_pathway	0.33	0.52	0.09	0.06
Vibrio_cholerae_infection	0.16	0.8	0	0.04	Excluded_too_few_papers		Vibrio_cholerae_infection	0.37	0.37	0.14	0.12	Excluded_too_few_papers
Viral_carcinogenesis	0.48	0.3	0.22	0	Excluded_too_few_papers		Viral_carcinogenesis	0.22	0.48	0.26	0.04	Excluded_too_few_papers
Viral_myocarditis	0.25	0.25	0.08	0.42	Excluded_too_few_papers		Viral_myocarditis	0.08	0.83	0	0.08	Excluded_too_few_papers
Viral_protein_interaction_with_cytokine_and_cytokine_receptor	0.13	0.66	0.12	0.08			Viral_protein_interaction_with_cytokine_and_cytokine_receptor	0.22	0.61	0.12	0.05
Vitamin_B6_metabolism	0.5	0.22	0.03	0.25	Top_Genetic		Vitamin_B6_metabolism	0.12	0.82	0.02	0.05	Top_Human
Vitamin_digestion_and_absorption	0.39	0.31	0.05	0.25			Vitamin_digestion_and_absorption	0.17	0.64	0.09	0.1
Wnt_signaling_pathway	0.19	0.63	0.13	0.05			Wnt_signaling_pathway	0.39	0.4	0.07	0.13
Yersinia_infection	N/A	N/A	N/A	N/A	Excluded_too_few_papers		Yersinia_infection	N/A	N/A	N/A	N/A	Excluded_too_few_papers

## Sheet: S.Table 6
Supplementary Table 6. Pathway ranks annually since 1990. We ranked pathways based on their yearly publication record in association with dementia. If two+ pathways had the same number of papers, then the ranks were averaged to keep all years on the same scale.
Pathway	1990	1991	1992	1993	1994	1995	1996	1997	1998	1999	2000	2001	2002	2003	2004	2005	2006	2007	2008	2009	2010	2011	2012	2013	2014	2015	2016	2017	2018	2019
Alzheimer disease	1	1	1	1	1	1	1	1	1	1	1	1	1	1	1	1	1	1	1	1	1	1	1	1	1	1	1	1	1	1
Immune system	10	8.5	8	6	6	6	6	6	6	6	5	3	4	3	3	3	3	3	3	3	3	3	3	3	3	2	2	2	2	2
Parkinson disease	3	3	2	4	4	3	3.5	3	3	2	2	2	2	2	2	2	2	2	2	2	2	2	2	2	2	3	3	3	3	3
Metabolic pathways	5	5	5	3	2	2	2	2	4	3	4	4	3	4	4	4	4	4	4	4	4	4	4	4	4	4	4	4	4	4
Cholinergic synapse	2	2	3	2	3	4	3.5	4	2	4	3	5	5	5	5	5	5	6	6	6	6	6	6	6	7	6	6	6	5	5
Diabetes	27.5	28	23	19	20	19.5	14	20	21	20	18	19	12	12	11	10.5	9	9	8	7	7	7	7	7	6	7	7	7	7	6
Amyotrophic lateral sclerosis (ALS)	12	12	10	12.5	11	10	9.5	16	18	17	19	21	16	18	20	18	16	12	13	13	14	11	11	11	11	9	10	11	11	8
Cancer	23.5	23.5	23	28.5	18.5	22	21	17	17	14.5	14.5	10.5	14	11	10	10.5	12	10	7	8	10	8	9	8	8	8	8	8	10	8
Long-term depression	4	4	4	5	5	5	5	5	5	5	6	6	6	6	6	6	6	5	5	5	5	5	5	5	5	5	5	5	6	8
Chemokine signaling pathway	86.5	26	30	20	18.5	14	12	14	14	11	10	10.5	10.5	13	15	12	13	14	12	15	16	14	14	14	15	12	13	12	12	9
TNF signaling pathway	125	55	91.5	32.5	47	25	26	21.5	30	23	26	23	25	24	26	26	31	26	24	24	25.5	22	24	24	26	22	23	19	13	10
Alanine aspartate and glutamate metabolism	13	18	16	15	13	15	16	13	12	16	16	16	18.5	15	18	17	16	17.5	19	16	17	17	19	19	17	15.5	14	16	19.5	13
Glutamatergic synapse	9	15	14	12.5	10	11	17.5	10	11	12	17	14.5	15	14	16	16	19	17.5	17	17	18	18	18	16.5	13	13	12	14	18	13
Insulin signaling pathway	246.5	45.5	73	36.5	29.5	44.5	47	41.5	38.5	34	32	36.5	27	29	23	25	20	21	21	18	15	19	13	12	12	14	17	13	14	13
Proteasome	7	6	6	7	7	9	9.5	8	13	10	9	9	9	9	9	9	10	11	11	11	12	12	12	15	19.5	15.5	16	15	15	14
Dopaminergic synapse	8	16	9	9.5	14	13	17.5	18	16	18	12	17	13	16	14	19	18	15	15	20	20	20	21	21	21	19	15	24	19.5	15
Apoptosis	246.5	250.5	73	57	37.5	19.5	14	11.5	7.5	7.5	7.5	7.5	7.5	7.5	7.5	7.5	7.5	7.5	9.5	9.5	8.5	9.5	9	9.5	9.5	10.5	10	9.5	8.5	20
Apoptosis	246.5	250.5	73	57	37.5	19.5	14	11.5	7.5	7.5	7.5	7.5	7.5	7.5	7.5	7.5	7.5	7.5	9.5	9.5	8.5	9.5	9	9.5	9.5	10.5	10	9.5	8.5	20
Autophagy	246.5	250.5	261	267	265.5	181.5	141.5	281.5	214	286.5	158	232.5	181	215.5	194.5	118	113	112	71.5	57	41.5	35	29.5	25.5	24.5	25.5	19.5	22.5	21.5	20
Autophagy	246.5	250.5	261	267	265.5	181.5	141.5	281.5	214	286.5	158	232.5	181	215.5	194.5	118	113	112	71.5	57	41.5	35	29.5	25.5	24.5	25.5	19.5	22.5	21.5	20
Cholesterol metabolism	38	45.5	25	46	23.5	29.5	23.5	28	22	25	20	18	20	10	12	13	11	13	14	12	11	13	16	16.5	14	24	23	25.5	26	20
PI3K-Akt signaling pathway	246.5	250.5	261	267	265.5	275	271.5	281.5	287	213	110.5	78.5	85	93	66.5	59.5	59	62	52.5	51	51.5	43	34	31	34	30	27	27	29	20
Prion diseases	30	19	20	16	21.5	23.5	19	21.5	26.5	19	21	22	21	25	21	23.5	26	23.5	25	23	23	25.5	20	20	22	20	25	25.5	16	20
Type II diabetes mellitus	246.5	250.5	261	165	69	86.5	141.5	94	110.5	102	81.5	88	49.5	54.5	41	52.5	34.5	33.5	33	25	22	27	22	23	19.5	21	21	17.5	23	21
Calcium signaling pathway	16.5	10.5	12	11	8	8	8	9	9	13	14.5	12	17	19.5	17	15	16	20	16	14	13	16	15	13	18	17	18	17.5	17	27
Glutathione metabolism	51.5	45.5	158	95	91.5	63	42	59	28.5	27.5	34.5	31	32	36	30	32	36.5	29	29	30	36.5	30	27.5	27.5	40	27	40	41	32	27
Insulin secretion	65	45.5	47	36.5	33	52.5	45.5	41.5	44	32	36.5	42.5	29	31	28	30	24.5	25	27	22	21	21	23	22	23	23	26	20	28	27
Lysine degradation	246.5	131	56	267	265.5	108.5	141.5	94	110.5	102	132.5	94.5	95.5	138	100	102.5	99.5	129	171	156	113.5	130	155	133.5	117.5	183.5	129.5	142	124	27
Pathways in cancer	246.5	131	261	165	165	275	141.5	196	88.5	95	68	94.5	81.5	67.5	53	42	53.5	38	42	36	40	30	35.5	29	28	31	34	39	47	27
Adrenergic signaling in cardiomyocytes	21	33	21	23	29.5	33	31	47	51.5	37	49.5	51	63.5	51	59.5	69	62.5	49	69.5	75	73.5	78	85	74.5	77	80	66	78.5	73	37
Alcoholism	15	8.5	19	17.5	15	19.5	21	23.5	23	21	25	28	26	26	29	23.5	22	23.5	23	28	28.5	23	27.5	27.5	27	28	29	36	43	37
Caffeine metabolism	125	131	158	121.5	165	136.5	117	129	126.5	286.5	226.5	232.5	158.5	167	194.5	237.5	167	195	148.5	136.5	117.5	92.5	155	105.5	121	110.5	111.5	178.5	129.5	37
Cytokine signaling in immune system	125	250.5	261	267	265.5	181.5	271.5	196	180	185.5	132.5	118	111	107.5	122	102.5	108.5	129	87.5	105.5	87.5	82	93	87	87.5	72	79	75.5	62	37
Focal adhesion	125	74	56	121.5	47	108.5	57.5	65.5	59	79.5	81.5	78.5	73.5	72	85	96.5	95	122.5	87.5	100	100	101	71	95.5	103.5	88.5	93.5	107.5	86.5	37
GABAergic synapse	19	39.5	30	28.5	35.5	31.5	32	32.5	31.5	40	51.5	63	63.5	48.5	48	49	56.5	53.5	55	44.5	53.5	56.5	54.5	56	56	51	47	46	52	37
Human immunodeficiency virus 1 infection	6	7	7	8	9	7	7	7	10	9	11	14.5	10.5	22	13	14	14	16	20	21	24	24	32	30	33	44.5	50	49	51	37
Insulin resistance	246.5	250.5	158	165	165	136.5	271.5	156	180	143.5	158	172	90.5	85.5	82	76.5	70.5	64	68	46.5	45.5	52	46	36	37.5	33.5	42.5	30	36.5	37
Long-term potentiation	125	45.5	117.5	72.5	52	44.5	94	65.5	54.5	46.5	54	63	43	43.5	44	39	46.5	48	38	33	27	32.5	35.5	32	30	29	33	31.5	30	37
Phagosome	86.5	23.5	56	80.5	69	79.5	52	94	98.5	40	65	78.5	56.5	43.5	61	56.5	90.5	60	61.5	67	58	58	60	50	47	44.5	52.5	48	42	37
Phenylalanine tyrosine and tryptophan biosynthesis	18	74	23	22	33	37.5	42	36.5	34.5	31	36.5	26	33	30	33	31	36.5	31.5	36	34.5	45.5	35	31	35	44	37.5	32	43	34	37
Ribosome	86.5	131	117.5	65.5	91.5	136.5	141.5	156	88.5	143.5	118	132	139.5	188.5	141	128.5	126.5	144	139	136.5	182.5	157	121	170	149.5	110.5	148	103	95	37
Ribosome biogenesis in eukaryotes	86.5	131	117.5	65.5	91.5	136.5	141.5	156	88.5	143.5	118	132	139.5	188.5	141	128.5	126.5	144	139	136.5	182.5	157	121	170	149.5	110.5	148	103	95	37
Serotonergic synapse	14	14	15	17.5	17	17	21	23.5	20	24	22	20	24	21	24	22	27	27	26	31	28.5	30	33	42	37.5	40	29	47	49	37
Ubiquitin mediated proteolysis	16.5	10.5	12	14	16	16	23.5	30	25	46.5	24	29	29	23	25	27	23	22	22	26	25.5	25.5	25	33	45	41.5	36	40	39.5	37
AGE-RAGE signaling pathway in diabetic complications	246.5	250.5	261	267	127	108.5	48.5	59	54.5	79.5	81.5	49	73.5	67.5	76.5	90.5	90.5	68	82	64.5	77	76.5	60	66	61	69	84.5	75.5	64	55.5
Antigen processing and presentation	21	33	30	32.5	55.5	52.5	64.5	72.5	59	52	87.5	118	73.5	81	104.5	108.5	103.5	83.5	89.5	104	96.5	118	100.5	178.5	149.5	142.5	148	166.5	135	55.5
Arginine and proline metabolism	86.5	131	30	30	29.5	37.5	61	41.5	88.5	60.5	68	78.5	49.5	76.5	100	102.5	80.5	93.5	102	90.5	96.5	96	141.5	105.5	99.5	96	119	122	89.5	55.5
Arginine biosynthesis	125	250.5	91.5	121.5	78.5	79.5	104.5	72.5	150.5	102	101.5	94.5	69	126	141	139.5	108.5	107.5	160.5	114	121	130	193.5	151	127.5	142.5	129.5	142	112	55.5
Basal transcription factors	246.5	250.5	91.5	95	78.5	57.5	45.5	34	24	37	34.5	30	38.5	36	31	29	29.5	36	31	32	33	28	26	41	31	32	31	34	31	55.5
beta Alanine metabolism	51.5	131	117.5	65.5	127	136.5	94	129	126.5	95	158	196.5	128	126	130	150.5	119	107.5	133.5	121	130.5	130	141.5	105.5	155.5	127	119	112	135	55.5
Cysteine and methionine metabolism	44	55	47	57	41	63	52	47	49.5	57	38	36.5	46.5	54.5	32	34.5	39	44.5	56.5	73.5	60.5	53.5	71	64	72	88.5	55	57	79	55.5
D-Glutamine and D-glutamate metabolism	44	33	26	25	35.5	52.5	57.5	54	51.5	49.5	65	51	99.5	76.5	79	66.5	95	73	85.5	79	73.5	73	93	81.5	81.5	82.5	63.5	72.5	101	55.5
Dilated cardiomyopathy (DCM)	246.5	94.5	117.5	267	127	275	271.5	196	126.5	213	188.5	196.5	158.5	188.5	156.5	237.5	196.5	158.5	210.5	174.5	209	205	208	209	207	173.5	200.5	200	210	55.5
Endocytosis	246.5	250.5	41.5	57	29.5	26	37.5	32.5	44	40	61	33.5	78.5	60	57.5	50	50.5	46	50	48	43.5	49.5	37	40	35	41.5	49	45	35	55.5
Glioma	30	28	47	72.5	60.5	37.5	94	72.5	69	70.5	76	101.5	66	93	76.5	70	97	78.5	83.5	100	81	92.5	73.5	105.5	85	78.5	82	85.5	95	55.5
Herpes simplex virus 1 infection	86.5	55	37.5	95	107	108.5	71.5	59	88.5	79.5	101.5	88	85	116.5	100	102.5	113	107.5	112	107.5	135.5	111	127	133.5	144	120	129.5	122	105	55.5
Huntington disease	11	13	12	9.5	12	12	11	19	19	22	23	24	22	19.5	19	21	21	19	18	19	19	15	17	18	16	18	23	21	25	55.5
Innate immune system	246.5	250.5	261	267	265.5	275	271.5	281.5	287	185.5	132.5	118	118.5	102	104.5	82.5	78	80	77	71	64.5	61	63	60	63	46	59.5	56	58	55.5
Lipoic acid metabolism	246.5	250.5	261	267	265.5	275	271.5	281.5	180	286.5	226.5	108	243	116.5	156.5	122	233.5	122.5	181.5	163	142.5	141.5	175.5	161.5	161.5	152.5	200.5	166.5	191	55.5
Lysosome	27.5	20.5	17	21	23.5	23.5	28.5	25	37	34	54	47	78.5	41	57.5	61	45	63	44	40	38.5	45.5	43	34	29	33.5	29	29	27	55.5
Melanogenesis	51.5	131	56	121.5	265.5	79.5	104.5	196	180	165.5	118	196.5	205.5	152.5	212.5	210	196.5	249	195	228.5	288.5	205	208	170	207	236.5	225	200	191	55.5
NF-kappa B signaling pathway	246.5	250.5	261	121.5	127	86.5	57.5	41.5	40	55	51.5	47	46.5	64	59.5	34.5	61	40.5	43	59	48	42	38.5	43	42	36	42.5	28	24	55.5
Other glycan degradation	246.5	250.5	117.5	121.5	127	136.5	141.5	196	287	110	295.5	172	303.5	188.5	194.5	271.5	181.5	228.5	181.5	186	182.5	239.5	193.5	224.5	186	207.5	180	178.5	152	55.5
Phenylalanine metabolism	86.5	250.5	73	121.5	165	136.5	117	129	180	143.5	158	132	205.5	138	141	237.5	213	209	226.5	228.5	209	195	193.5	250	207	148	245.5	247	210	55.5
Terpenoid backbone biosynthesis	246.5	250.5	261	267	165	275	271.5	281.5	287	185.5	158	172	243	126	141	178	167	158.5	160.5	136.5	142.5	169.5	141.5	188.5	186	207.5	167	178.5	135	55.5
Transcriptional misregulation in cancer	246.5	250.5	261	267	165	275	180	196	287	286.5	226.5	132	158.5	152.5	130	96.5	157	86	106.5	90.5	104.5	111	155	100.5	87.5	81	102	99.5	124	55.5
ABC transporters	246.5	250.5	158	165	265.5	275	271.5	196	287	165.5	188.5	150.5	181	167	85	139.5	95	73	148.5	86.5	102.5	80	82.5	72	79	87	68	77	74	98.5
Acute myeloid leukemia	65	55	73	121.5	127	136.5	141.5	196	69	143.5	101.5	132	128	98	114.5	118	167	195	148.5	117.5	130.5	147.5	121	156	233.5	134.5	157	156	162	98.5
Adaptive immune system	38	55	158	80.5	107	94.5	64.5	88.5	180	165.5	101.5	101.5	111	107.5	114.5	102.5	106.5	184.5	117	110.5	182.5	120.5	121	138.5	93.5	102	119	178.5	135	98.5
AMPK signaling pathway	125	131	261	121.5	265.5	275	271.5	281.5	180	213	158	298	243	305	176	210	213	274	210.5	174.5	142.5	141.5	107	92.5	127.5	93	76.5	70.5	65.5	98.5
Ascorbate and aldarate metabolism	246.5	250.5	158	165	69	136.5	94	88.5	98.5	87.5	101.5	72	78.5	72	63.5	82.5	119	83.5	102	110.5	113.5	96	127	170	135	152.5	140	122	110	98.5
cAMP signaling pathway	65	94.5	37.5	36.5	47	86.5	37.5	49.5	73.5	42.5	54	59	60.5	64	70	64	65	70.5	56.5	77	77	70	65	65	66	72	59.5	58.5	57	98.5
Cell adhesion molecules (CAMs)	125	131	117.5	72.5	55.5	86.5	52	81.5	62	87.5	132.5	101.5	90.5	85.5	104.5	90.5	99.5	90	98	121	107.5	115	97	112.5	99.5	98.5	111.5	112	108	98.5
Cellular senescence	44	20.5	41.5	27	26	71.5	34	47	44	60.5	65	56	56.5	72	63.5	47.5	49	56.5	46	44.5	53.5	61	60	51	54.5	47	56	54.5	50	98.5
Chronic myeloid leukemia	246.5	131	117.5	165	165	108.5	104.5	156	73.5	165.5	132.5	118	128	152.5	122	128.5	145	172.5	148.5	124	121	157	149.5	188.5	207	142.5	180	142	162	98.5
Complement and coagulation cascades	25.5	23.5	18	25	21.5	31.5	25	26	28.5	34	28.5	44	48	38	50.5	56.5	56.5	70.5	61.5	54	55.5	53.5	51	61.5	68	63	63.5	70.5	48	98.5
Cytokine-cytokine receptor interaction	246.5	250.5	91.5	46	91.5	52.5	57.5	30	34.5	29.5	28.5	40	35	33.5	49	33	53.5	42.5	32	41.5	49	48	56	52	52	54	48	50.5	55	98.5
D-Arginine and D-ornithine metabolism	246.5	250.5	158	165	265.5	275	180	81.5	214	165.5	188.5	132	111	248.5	260.5	315	213	209	278.5	186	222.5	169.5	208	273.5	175.5	195	200.5	200	146	98.5
Estrogen signaling pathway	86.5	250.5	73	165	60.5	37.5	28.5	15	15	14.5	13	13	18.5	17	22	20	24.5	30	30	29	35	38.5	50	49	54.5	66	66	62.5	72	98.5
Fatty acid biosynthesis	86.5	33	56	46	107	71.5	71.5	81.5	65	55	43.5	72	53.5	48.5	44	46	42	33.5	35	37	31.5	37	40.5	46	39	43	37.5	33	38	98.5
Fatty acid degradation	86.5	33	56	57	107	71.5	71.5	81.5	65	60.5	46.5	72	69	58.5	53	47.5	44	39	37	39	34	40	44	47	41	48	37.5	35	44	98.5
Fatty acid elongation	65	33	73	57	107	79.5	71.5	81.5	69	60.5	46.5	78.5	69	58.5	55.5	52.5	46.5	40.5	41	41.5	36.5	41	46	48	43	49.5	44	37	46	98.5
Fatty acid metabolism	65	33	47	46	107	71.5	71.5	81.5	62	55	43.5	68.5	53.5	48.5	42	45	39	31.5	34	34.5	30	32.5	40.5	44	36	39	35	31.5	36.5	98.5
Fluid shear stress and atherosclerosis	44	74	73	39.5	69	47.5	28.5	49.5	38.5	29.5	30	38	29	28	27	28	28	28	28	27	31.5	38.5	38.5	39	32	52	59.5	50.5	45	98.5
Folate biosynthesis	65	131	47	121.5	78.5	181.5	141.5	88.5	69	110	76	51	44.5	32	39	36.5	29.5	47	47	57	55.5	80	80.5	67.5	68	98.5	70.5	89.5	108	98.5
Galactose metabolism	246.5	250.5	158	267	165	275	271.5	281.5	180	286.5	188.5	150.5	243	167	156.5	66.5	74	97	74	86.5	81	63	84	97	144	110.5	93.5	85.5	105	98.5
Glycine serine and threonine metabolism	125	74	117.5	121.5	165	136.5	180	94	126.5	165.5	188.5	150.5	181	248.5	233	178	157	158.5	246.5	186	222.5	195	183.5	250	207	283.5	200.5	178.5	210	98.5
Glycolysis Gluconeogenesis	125	74	261	121.5	91.5	108.5	82	129	150.5	123.5	132.5	172	95.5	152.5	122	139.5	145	134	160.5	136.5	116	130	141.5	105.5	93.5	110.5	106	103	101	98.5
Glycosaminoglycan biosynthesis	65	55	56	46	41	42	82	72.5	126.5	79.5	101.5	108	104.5	138	141	178	145	144	195	174.5	159.5	169.5	193.5	250	207	164	157	166.5	162	98.5
Glycosaminoglycan biosynthesis	65	55	56	46	41	42	82	72.5	126.5	79.5	101.5	108	104.5	138	141	178	145	144	195	174.5	159.5	169.5	193.5	250	207	164	157	166.5	162	98.5
Glycosaminoglycan biosynthesis	65	55	56	46	41	42	82	72.5	126.5	79.5	101.5	108	104.5	138	141	178	145	144	195	174.5	159.5	169.5	193.5	250	207	164	157	166.5	162	98.5
Glycosaminoglycan degradation	65	55	56	46	47	37.5	82	65.5	110.5	74	93.5	118	99.5	152.5	156.5	178	145	158.5	181.5	174.5	151	147.5	208	250	220	173.5	167	156	173.5	98.5
Hematopoietic cell lineage	246.5	250.5	261	267	265.5	108.5	180	110.5	287	286.5	101.5	172	205.5	188.5	212.5	161.5	181.5	134	106.5	150.5	222.5	147.5	133	151	127.5	152.5	200.5	215	191	98.5
Histidine metabolism	246.5	250.5	261	165	127	94.5	141.5	196	150.5	286.5	295.5	298	128	116.5	176	161.5	134	134	160.5	128.5	130.5	137	133	151	195.5	220.5	180	247	173.5	98.5
Inositol phosphate metabolism	246.5	74	91.5	32.5	47	34	52	41.5	44	66	61	78.5	90.5	102	92	102.5	83.5	97	79.5	100	81	85.5	88.5	83.5	81.5	104.5	87	93.5	95	98.5
JAK-STAT signaling pathway	246.5	250.5	261	267	265.5	275	180	156	126.5	286.5	226.5	172	205.5	138	141	139.5	145	144	123	144.5	121	118	141.5	112.5	127.5	102	129.5	81.5	112	98.5
Longevity regulating pathway	125	250.5	117.5	165	78.5	108.5	82	59	78.5	87.5	87.5	63	60.5	76.5	73	72.5	68	65.5	64.5	71	60.5	65.5	57.5	58	49	61	45.5	52.5	59.5	98.5
Longevity regulating pathway	125	250.5	117.5	165	78.5	108.5	82	59	78.5	87.5	87.5	63	60.5	76.5	73	72.5	68	65.5	64.5	71	60.5	65.5	57.5	58	49	61	45.5	52.5	59.5	98.5
Malaria	246.5	250.5	261	165	265.5	181.5	271.5	196	150.5	286.5	295.5	150.5	205.5	248.5	260.5	178	167	195	195	156	209	164	175.5	188.5	175.5	195	180	200	292.5	98.5
Mannose type O-glycan biosynthesis	125	250.5	73	165	265.5	136.5	141.5	281.5	98.5	123.5	226.5	172	243	215.5	176	237.5	310.5	315.5	246.5	253	261.5	261.5	241	250	270.5	255.5	315.5	215	262.5	98.5
MAPK signaling pathway	246.5	250.5	117.5	65.5	91.5	37.5	71.5	110.5	78.5	42.5	46.5	33.5	31	40	34	43.5	39	44.5	50	43	50	45.5	48	45	49	49.5	57	44	33	98.5
mTOR signaling pathway	246.5	250.5	261	267	265.5	275	271.5	281.5	287	213	295.5	298	243	167	260.5	128.5	134	172.5	123	117.5	110.5	83.5	80.5	63	63	57.5	52.5	54.5	53	98.5
Mucin type O-glycan biosynthesis	125	250.5	73	165	265.5	136.5	141.5	281.5	98.5	123.5	226.5	172	243	215.5	176	237.5	310.5	315.5	246.5	253	261.5	261.5	241	250	270.5	255.5	315.5	215	262.5	98.5
Nicotine addiction	25.5	23.5	30	25	33	29.5	28.5	51	47.5	44	33	40	35	39	55.5	56.5	53.5	60	59.5	53	67.5	76.5	91	74.5	96.5	90.5	84.5	107.5	129.5	98.5
Notch signaling pathway	246.5	131	261	267	265.5	181.5	117	72.5	41	27.5	27	25	23	27	36	36.5	34.5	60	48	55	47	59	52.5	67.5	60	55.5	87	68	79	98.5
Olfactory transduction	23.5	17	35	57	27	27.5	48.5	88.5	31.5	52	57	59	73.5	64	44	66.5	65	42.5	45	38	43.5	45.5	46	38	51	35	40	42	39.5	98.5
One carbon pool by folate	86.5	131	73	121.5	107	108.5	180	101	78.5	102	76	56	44.5	36	38	40.5	33	53.5	58	73.5	67.5	92.5	76	81.5	85	115	70.5	107.5	114	98.5
Other types of O-glycan biosynthesis	125	250.5	73	165	265.5	136.5	141.5	281.5	98.5	123.5	226.5	172	243	215.5	176	237.5	310.5	315.5	246.5	253	261.5	261.5	241	250	270.5	255.5	315.5	215	262.5	98.5
Peroxisome	246.5	250.5	261	267	127	275	271.5	281.5	126.5	123.5	158	150.5	128	89	82	82.5	80.5	86	94	90.5	92	80	73.5	85.5	91	64.5	89	93.5	84.5	98.5
Phosphatidylinositol signaling system	246.5	131	73	72.5	69	47.5	104.5	101	78.5	123.5	87.5	63	90.5	98	92	112	90.5	101	106.5	100	86	111	98.5	92.5	112.5	134.5	140	127	95	98.5
Porphyrin and chlorophyll metabolism	246.5	250.5	158	267	265.5	275	271.5	156	287	286.5	226.5	298	243	248.5	260.5	237.5	213	249	226.5	228.5	288.5	261.5	316.5	200.5	233.5	236.5	271.5	293	262.5	98.5
PPAR signaling pathway	246.5	250.5	261	267	127	275	271.5	281.5	150.5	165.5	158	132	128	81	88	72.5	75.5	81	81	78	64.5	71	67.5	72	85	57.5	70.5	74	67.5	98.5
Prostate cancer	246.5	250.5	261	267	165	181.5	180	156	98.5	165.5	188.5	150.5	181	98	130	150.5	103.5	103.5	112	117.5	102.5	130	110.5	112.5	127.5	142.5	129.5	103	135	98.5
Protein processing in endoplasmic reticulum	38	74	41.5	72.5	60.5	275	57.5	30	26.5	26	31	27	37	48.5	40	43.5	32	50.5	50	49	38.5	45.5	42	37	46	37.5	40	38	41	98.5
Ras signaling pathway	125	250.5	261	267	165	181.5	141.5	196	214	123.5	132.5	118	158.5	107.5	194.5	150.5	233.5	184.5	181.5	174.5	151	205	193.5	133.5	175.5	134.5	157	188.5	162	98.5
Regulation of actin cytoskeleton	44	74	73	65.5	69	71.5	42	41.5	44	66	79	53.5	51.5	72	66.5	56.5	65	75.5	67	62.5	63	55	64	69	57.5	69	62	60.5	65.5	98.5
Rheumatoid arthritis	51.5	74	73	46	52	47.5	64.5	54	54.5	37	39	42.5	35	46	47	40.5	53.5	35	39.5	46.5	51.5	49.5	52.5	53	57.5	55.5	76.5	68	69	98.5
Signaling pathways regulating pluripotency of stem cells	246.5	250.5	261	267	127	275	180	281.5	214	185.5	158	132	181	188.5	114.5	139.5	99.5	97	89.5	94.5	89.5	73	88.5	77	59	61	52.5	58.5	54	98.5
Steroid biosynthesis	125	131	30	95	69	71.5	42	41.5	34.5	46.5	41	33.5	40.5	43.5	36	52.5	42	53.5	52.5	60.5	67.5	65.5	76	77	74	75	93.5	81.5	89.5	98.5
Steroid hormone biosynthesis	125	131	30	95	69	71.5	42	41.5	34.5	46.5	41	33.5	40.5	43.5	36	52.5	42	53.5	54	60.5	67.5	65.5	76	77	74	75	93.5	81.5	89.5	98.5
Synaptic vesicle cycle	44	39.5	117.5	72.5	55.5	63	64.5	65.5	69	70.5	93.5	84	66	85.5	73	90.5	83.5	86	117	86.5	92	105	78.5	79	70.5	72	66	89.5	75	98.5
Taste transduction	65	131	261	165	265.5	108.5	180	196	214	143.5	295.5	172	181	248.5	122	178	103.5	209	133.5	150.5	151	169.5	155	144.5	161.5	142.5	167	229	152	98.5
Taurine and hypotaurine metabolism	65	131	158	267	265.5	136.5	180	196	126.5	286.5	295.5	196.5	243	248.5	176	210	213	228.5	226.5	228.5	196	185	208	188.5	186	220.5	225	156	262.5	98.5
Th17 cell differentiation	246.5	250.5	261	267	265.5	275	271.5	281.5	287	286.5	295.5	298	303.5	305	309.5	315	310.5	315.5	278.5	319	323	239.5	280	224.5	270.5	255.5	225	200	240.5	98.5
Th1 and Th2 cell differentiation	246.5	250.5	261	267	265.5	181.5	180	281.5	180	165.5	295.5	118	118.5	116.5	156.5	161.5	126.5	122.5	123	186	159.5	107.5	161.5	128	161.5	152.5	157	156	210	98.5
Tight junction	246.5	250.5	261	267	165	275	180	129	214	213	188.5	150.5	205.5	248.5	212.5	178	145	144	129	197	142.5	137	175.5	151	127.5	134.5	167	122	76	98.5
Toll-like receptor signaling pathway	246.5	250.5	261	267	265.5	275	271.5	281.5	287	286.5	295.5	298	243	305	260.5	178	145	158.5	117	110.5	113.5	98	86.5	98.5	83	84	93.5	78.5	56	98.5
Type I diabetes mellitus	246.5	250.5	261	267	165	136.5	271.5	196	180	286.5	295.5	196.5	205.5	152.5	212.5	150.5	145	122.5	129	114	151	130	115	118	106	120	180	156	142	98.5
Tyrosine metabolism	51.5	74	73	32.5	55.5	79.5	57.5	62	49.5	60.5	49.5	40	51.5	54.5	63.5	62.5	60	50.5	64.5	67	77	56.5	54.5	55	63	64.5	52.5	62.5	67.5	98.5
VEGF signaling pathway	246.5	250.5	261	267	265.5	275	271.5	196	214	286.5	295.5	232.5	158.5	188.5	141	128.5	99.5	116	139	90.5	84	96	103	85.5	99.5	85.5	93.5	88	70	98.5
2-Oxocarboxylic acid metabolism	246.5	131	158	267	265.5	275	271.5	281.5	287	286.5	226.5	298	243	248.5	309.5	237.5	310.5	274	246.5	319	323	321	280	250	291	321.5	315.5	247	262.5	246
Adherens junction	246.5	250.5	261	267	265.5	275	271.5	281.5	287	286.5	158	298	158.5	305	260.5	271.5	310.5	315.5	278.5	281.5	323	261.5	260	296	322	283.5	245.5	268.5	262.5	246
Adipocytokine signaling pathway	246.5	250.5	261	267	265.5	275	271.5	281.5	287	286.5	295.5	298	303.5	305	309.5	271.5	310.5	249	246.5	197	196	239.5	175.5	170	161.5	183.5	180	112	191	246
African trypanosomiasis	246.5	250.5	261	267	265.5	275	271.5	281.5	287	286.5	295.5	232.5	303.5	248.5	260.5	315	262	274	320	319	222.5	261.5	280	325	291	321.5	315.5	324.5	324.5	246
Aldosterone-regulated sodium reabsorption	246.5	250.5	117.5	267	265.5	181.5	271.5	196	287	286.5	226.5	232.5	303.5	167	260.5	194	213	228.5	278.5	281.5	288.5	286	222.5	224.5	251	220.5	225	200	191	246
Aldosterone synthesis and secretion	246.5	250.5	117.5	267	265.5	181.5	271.5	196	287	286.5	226.5	232.5	303.5	188.5	260.5	194	213	209	278.5	281.5	288.5	286	241	224.5	233.5	236.5	225	215	191	246
Allograft rejection	246.5	250.5	158	267	265.5	275	180	281.5	150.5	213	226.5	196.5	303.5	188.5	233	194	310.5	315.5	210.5	281.5	288.5	205	208	325	251	220.5	271.5	293	292.5	246
alpha-Linolenic acid metabolism	246.5	250.5	261	267	265.5	275	271.5	281.5	214	185.5	188.5	298	303.5	305	233	237.5	196.5	172.5	195	253	240	239.5	241	250	251	195	180	215	240.5	246
Aminoacyl-tRNA biosynthesis	246.5	250.5	91.5	95	165	136.5	117	110.5	126.5	165.5	158	196.5	205.5	215.5	233	237.5	213	172.5	226.5	210.5	182.5	286	260	224.5	270.5	283.5	225	178.5	152	246
Amino sugar and nucleotide sugar metabolism	246.5	250.5	261	267	265.5	275	271.5	281.5	287	286.5	295.5	298	303.5	305	309.5	315	310.5	315.5	278.5	319	323	321	316.5	325	322	283.5	315.5	324.5	324.5	246
Amoebiasis	246.5	250.5	261	267	265.5	275	271.5	281.5	287	286.5	295.5	298	303.5	305	309.5	315	310.5	315.5	320	319	323	321	316.5	325	322	321.5	315.5	324.5	324.5	246
Amphetamine addiction	125	74	261	57	107	63	271.5	110.5	98.5	123.5	93.5	108	128	98	114.5	150.5	126.5	144	100	144.5	170	157	155	138.5	135	183.5	100.5	178.5	191	246
Antifolate resistance	246.5	250.5	261	267	265.5	275	271.5	281.5	287	286.5	295.5	298	303.5	248.5	309.5	315	310.5	315.5	320	319	323	321	316.5	325	322	321.5	315.5	324.5	324.5	246
Apelin signaling pathway	246.5	250.5	261	267	265.5	275	271.5	281.5	287	286.5	295.5	298	303.5	305	309.5	315	310.5	315.5	320	319	323	321	316.5	325	322	321.5	315.5	293	292.5	246
Arachidonic acid metabolism	246.5	131	158	165	91.5	108.5	94	110.5	54.5	74	71.5	88	111	89	82	88	83.5	90	74	136.5	125.5	105	110.5	144.5	135	127	148	137.5	117	246
Arrhythmogenic right ventricular cardiomyopathy (ARVC)	246.5	94.5	117.5	165	165	275	271.5	156	150.5	213	226.5	196.5	181	188.5	176	237.5	213	158.5	210.5	197	240	239.5	183.5	209	220	195	225	247	240.5	246
Asthma	125	94.5	117.5	165	127	108.5	141.5	156	150.5	143.5	110.5	150.5	118.5	89	108.5	93.5	119	78.5	94	81.5	110.5	111	105.5	105.5	112.5	90.5	111.5	116.5	146	246
Autoimmune thyroid disease	86.5	55	91.5	267	127	181.5	82	196	287	286.5	188.5	196.5	205.5	167	260.5	210	213	184.5	278.5	253	196	219	222.5	273.5	251	321.5	271.5	247	225.5	246
Axon guidance	246.5	250.5	261	267	165	275	271.5	129	287	213	295.5	196.5	243	188.5	309.5	210	196.5	122.5	160.5	210.5	182.5	164	167	121.5	139.5	148	119	178.5	152	246
Bacterial invasion of epithelial cells	246.5	250.5	261	267	265.5	275	271.5	281.5	287	213	295.5	298	303.5	248.5	309.5	315	262	315.5	320	319	323	321	316.5	296	322	283.5	315.5	324.5	262.5	246
Basal cell carcinoma	246.5	250.5	261	267	265.5	275	271.5	281.5	287	286.5	295.5	232.5	303.5	305	309.5	271.5	310.5	274	278.5	319	323	321	316.5	296	322	321.5	315.5	293	292.5	246
Base excision repair	246.5	250.5	158	267	265.5	275	271.5	281.5	287	213	226.5	298	303.5	248.5	233	271.5	262	144	181.5	228.5	240	239.5	241	209	251	207.5	180	247	240.5	246
B cell receptor signaling pathway	51.5	131	117.5	165	91.5	86.5	117	129	150.5	110	295.5	132	158.5	126	130	161.5	126.5	172.5	148.5	163	130.5	169.5	149.5	138.5	149.5	134.5	129.5	112	117	246
Bile secretion	246.5	131	261	267	165	275	141.5	196	150.5	123.5	295.5	232.5	205.5	152.5	194.5	178	181.5	172.5	246.5	228.5	222.5	195	175.5	161.5	233.5	173.5	315.5	148.5	142	246
Biosynthesis of amino acids	86.5	131	158	121.5	265.5	181.5	141.5	129	126.5	213	158	196.5	205.5	188.5	260.5	194	262	228.5	246.5	210.5	196	239.5	241	188.5	175.5	195	180	229	191	246
Biosynthesis of unsaturated fatty acids	86.5	74	117.5	95	165	136.5	180	101	98.5	87.5	71.5	196.5	85	66	73	72.5	72	56.5	59.5	51	60.5	61	71	89	76	77	74	60.5	62	246
Biotin metabolism	246.5	131	261	267	265.5	275	271.5	281.5	287	286.5	226.5	232.5	303.5	248.5	260.5	271.5	310.5	315.5	278.5	281.5	240	219	260	273.5	291	255.5	315.5	324.5	292.5	246
Bladder cancer	246.5	250.5	261	267	265.5	275	271.5	281.5	287	286.5	226.5	298	303.5	305	309.5	315	262	249	246.5	228.5	261.5	219	280	273.5	270.5	283.5	225	247	292.5	246
Breast cancer	246.5	131	73	95	60.5	94.5	64.5	35	65	52	76	56	56.5	54.5	50.5	66.5	78	77	74	67	73.5	73	78.5	70	91	93	87	64.5	124	246
Butanoate metabolism	246.5	250.5	261	267	265.5	181.5	271.5	281.5	287	286.5	226.5	298	303.5	305	212.5	271.5	262	274	246.5	281.5	240	239.5	316.5	273.5	322	255.5	271.5	247	262.5	246
Carbohydrate digestion and absorption	246.5	131	158	267	265.5	275	271.5	281.5	287	286.5	295.5	298	243	305	233	315	262	249	246.5	253	288.5	286	316.5	273.5	322	321.5	271.5	324.5	324.5	246
Carbon metabolism	125	131	158	165	165	181.5	271.5	196	180	165.5	132.5	196.5	128	167	156.5	178	213	195	181.5	156	182.5	157	161.5	209	175.5	173.5	200.5	166.5	240.5	246
Cardiac muscle contraction	246.5	250.5	261	121.5	265.5	275	180	196	287	286.5	295.5	298	243	305	260.5	210	310.5	249	210.5	281.5	209	219	241	224.5	220	255.5	180	293	262.5	246
Cell cycle	246.5	131	261	267	69	71.5	141.5	94	59	49.5	41	47	38.5	33.5	46	38	48	37	39.5	51	57	51	49	54	53	53	82	68	62	246
Central carbon metabolism in cancer	125	131	261	267	265.5	275	271.5	281.5	214	185.5	188.5	232.5	158.5	248.5	212.5	237.5	310.5	249	210.5	253	222.5	219	208	250	207	220.5	225	188.5	292.5	246
cGMP-PKG signaling pathway	125	250.5	261	267	265.5	136.5	117	81.5	126.5	87.5	118	132	158.5	152.5	212.5	128.5	134	172.5	160.5	144.5	170	185	141.5	188.5	186	157.5	157	127	135	246
Chagas disease (American trypanosomiasis)	246.5	250.5	261	267	265.5	275	271.5	281.5	287	286.5	226.5	232.5	243	215.5	260.5	315	262	249	278.5	281.5	196	261.5	280	325	291	283.5	315.5	293	324.5	246
Chemical carcinogenesis	246.5	250.5	261	121.5	265.5	275	180	156	180	110	110.5	150.5	205.5	215.5	141	128.5	134	97	123	86.5	142.5	88.5	133	151	175.5	148	200.5	188.5	173.5	246
Choline metabolism in cancer	125	250.5	158	165	265.5	275	141.5	196	287	286.5	295.5	298	243	305	309.5	271.5	262	274	246.5	281.5	288.5	321	316.5	273.5	270.5	255.5	315.5	247	262.5	246
Circadian entrainment	65	250.5	158	95	265.5	136.5	271.5	110.5	150.5	185.5	132.5	118	128	215.5	156.5	194	126.5	172.5	139	186	196	219	133	161.5	139.5	134.5	129.5	148.5	162	246
Circadian rhythm	33.5	39.5	56	57	60.5	57.5	104.5	36.5	98.5	66	56	59	81.5	81	79	82.5	90.5	90	79.5	80	70.5	88.5	66	72	79	59	74	64.5	71	246
Citrate cycle (TCA cycle)	246.5	131	261	95	78.5	136.5	117	156	88.5	110	226.5	150.5	181	107.5	108.5	139.5	145	116	139	156	182.5	169.5	118	161.5	121	127	140	134.5	191	246
Cocaine addiction	125	250.5	158	95	127	275	180	156	83	213	158	118	158.5	126	122	139.5	145	144	123	136.5	159.5	130	141.5	144.5	102	115	119	148.5	210	246
Collecting duct acid secretion	246.5	250.5	261	267	265.5	275	271.5	281.5	287	286.5	295.5	298	303.5	305	309.5	315	310.5	315.5	320	319	323	321	316.5	325	322	321.5	315.5	324.5	324.5	246
Colorectal cancer	125	250.5	91.5	165	91.5	181.5	94	72.5	110.5	70.5	87.5	68.5	85	69	85	108.5	113	101	106.5	94.5	96.5	85.5	105.5	98.5	109	115	148	122	191	246
Cortisol synthesis and secretion	21	28	41.5	36.5	41	57.5	71.5	65.5	98.5	60.5	63	88	90.5	116.5	108.5	96.5	90.5	97	91.5	94.5	100	88.5	86.5	92.5	112.5	98.5	79	97	117	246
C-type lectin receptor signaling pathway	246.5	250.5	261	267	265.5	275	271.5	281.5	287	286.5	295.5	298	303.5	305	309.5	315	233.5	315.5	320	319	288.5	286	260	325	251	255.5	315.5	293	262.5	246
Cushing syndrome	246.5	250.5	117.5	267	165	275	141.5	129	287	286.5	226.5	298	205.5	248.5	309.5	237.5	262	249	210.5	281.5	288.5	286	280	224.5	291	321.5	271.5	324.5	262.5	246
Cytosolic DNA-sensing pathway	246.5	250.5	261	267	265.5	275	271.5	281.5	287	286.5	295.5	298	303.5	305	309.5	315	310.5	315.5	320	319	323	286	316.5	325	291	283.5	271.5	324.5	292.5	246
DNA replication	246.5	250.5	158	267	265.5	275	271.5	281.5	287	213	188.5	196.5	158.5	188.5	212.5	271.5	262	172.5	226.5	136.5	209	185	241	200.5	233.5	183.5	200.5	215	240.5	246
Drug metabolism	246.5	250.5	261	165	265.5	136.5	141.5	156	214	165.5	188.5	298	139.5	248.5	212.5	271.5	262	209	210.5	228.5	261.5	239.5	260	296	251	207.5	271.5	268.5	292.5	246
Drug metabolism	246.5	250.5	261	165	265.5	136.5	141.5	156	214	165.5	188.5	298	139.5	248.5	212.5	271.5	262	209	210.5	228.5	261.5	239.5	260	296	251	207.5	271.5	268.5	292.5	246
ECM-receptor interaction	246.5	94.5	73	121.5	91.5	181.5	180	94	150.5	102	132.5	118	181	215.5	176	114.5	119	184.5	129	174.5	196	185	141.5	200.5	139.5	255.5	140	178.5	173.5	246
EGFR tyrosine kinase inhibitor resistance	65	55	117.5	165	165	181.5	117	110.5	180	123.5	158	172	104.5	215.5	130	139.5	181.5	122.5	160.5	163	182.5	164	155	156	144	142.5	119	148.5	124	246
Endocrine and other factor-regulated calcium reabsorption	246.5	250.5	261	267	265.5	275	271.5	281.5	287	286.5	295.5	298	303.5	305	309.5	315	310.5	315.5	320	319	323	321	316.5	296	322	321.5	315.5	324.5	324.5	246
Endocrine resistance	246.5	250.5	261	267	265.5	275	271.5	281.5	214	286.5	295.5	232.5	303.5	305	309.5	315	310.5	274	320	319	323	321	316.5	273.5	322	321.5	271.5	324.5	324.5	246
Endometrial cancer	246.5	250.5	158	267	165	136.5	94	196	126.5	143.5	132.5	118	158.5	167	194.5	210	196.5	228.5	246.5	186	209	286	241	250	270.5	283.5	271.5	268.5	324.5	246
Epithelial cell signaling in Helicobacter pylori infection	246.5	250.5	261	267	265.5	275	271.5	281.5	180	286.5	295.5	232.5	303.5	215.5	260.5	210	213	195	278.5	228.5	196	219	241	200.5	186	173.5	245.5	166.5	210	246
Epstein-Barr virus infection	246.5	131	91.5	121.5	165	136.5	271.5	156	214	143.5	188.5	232.5	181	215.5	260.5	271.5	262	315.5	226.5	228.5	261.5	286	260	250	291	255.5	245.5	215	210	246
ErbB signaling pathway	125	131	261	165	165	181.5	271.5	196	180	286.5	295.5	298	139.5	152.5	233	150.5	181.5	144	148.5	128.5	170	123.5	110.5	128	115	120	111.5	103	142	246
Ether lipid metabolism	246.5	131	261	267	265.5	275	271.5	281.5	287	165.5	295.5	196.5	303.5	248.5	309.5	315	233.5	249	246.5	210.5	261.5	219	280	250	322	236.5	271.5	293	292.5	246
Fanconi anemia pathway	246.5	250.5	261	267	265.5	275	271.5	281.5	287	286.5	295.5	298	303.5	305	260.5	315	310.5	315.5	320	319	288.5	286	316.5	325	322	321.5	271.5	293	324.5	246
Fat digestion and absorption	246.5	250.5	261	267	265.5	275	141.5	281.5	180	213	295.5	298	303.5	305	260.5	271.5	310.5	274	210.5	210.5	323	321	316.5	296	322	283.5	315.5	324.5	292.5	246
Fc epsilon RI signaling pathway	246.5	250.5	261	267	265.5	275	271.5	281.5	287	286.5	295.5	298	303.5	305	309.5	315	310.5	315.5	320	319	323	321	316.5	296	322	321.5	315.5	293	324.5	246
Fc gamma R-mediated phagocytosis	86.5	131	261	121.5	265.5	275	271.5	281.5	287	286.5	295.5	298	243	305	233	315	233.5	274	320	319	323	286	260	250	251	236.5	271.5	324.5	191	246
Ferroptosis	246.5	250.5	261	267	265.5	275	271.5	281.5	287	286.5	295.5	298	303.5	305	309.5	315	310.5	315.5	320	319	323	321	316.5	296	322	321.5	271.5	247	162	246
FoxO signaling pathway	246.5	250.5	261	267	265.5	275	271.5	281.5	287	286.5	295.5	298	303.5	305	309.5	161.5	213	184.5	195	128.5	170	205	117	144.5	121	120	100.5	134.5	135	246
Fructose and mannose metabolism	246.5	250.5	261	165	165	136.5	180	156	287	213	132.5	108	303.5	215.5	176	178	196.5	209	160.5	174.5	170	147.5	183.5	156	155.5	183.5	167	229	152	246
Gap junction	246.5	131	261	267	265.5	108.5	180	281.5	287	213	295.5	196.5	303.5	248.5	176	210	213	274	210.5	228.5	209	261.5	241	178.5	175.5	236.5	225	166.5	225.5	246
Gastric acid secretion	246.5	250.5	261	165	265.5	275	271.5	281.5	214	286.5	295.5	232.5	243	305	233	271.5	310.5	315.5	278.5	319	240	321	316.5	296	322	283.5	271.5	293	324.5	246
Gastric cancer	246.5	94.5	158	121.5	265.5	181.5	141.5	196	214	213	226.5	232.5	205.5	215.5	212.5	237.5	233.5	228.5	246.5	281.5	222.5	219	280	200.5	207	220.5	245.5	229	262.5	246
Glucagon signaling pathway	86.5	131	261	267	265.5	275	271.5	281.5	214	213	188.5	298	303.5	248.5	309.5	271.5	310.5	228.5	320	253	288.5	321	260	188.5	270.5	283.5	271.5	268.5	324.5	246
Glycerolipid metabolism	246.5	250.5	261	267	265.5	275	271.5	281.5	287	286.5	295.5	298	303.5	305	309.5	315	262	315.5	278.5	319	288.5	286	280	273.5	322	321.5	245.5	324.5	262.5	246
Glycerophospholipid metabolism	246.5	131	261	267	265.5	136.5	271.5	196	214	286.5	188.5	196.5	243	305	309.5	271.5	310.5	209	278.5	281.5	261.5	239.5	193.5	209	291	195	225	247	292.5	246
Glycosphingolipid biosynthesis	246.5	250.5	158	267	165	275	271.5	281.5	287	143.5	188.5	232.5	243	188.5	212.5	237.5	181.5	228.5	278.5	253	142.5	176.5	193.5	224.5	195.5	183.5	245.5	268.5	225.5	246
Glycosphingolipid biosynthesis	246.5	250.5	158	267	165	275	271.5	281.5	287	143.5	188.5	232.5	243	188.5	212.5	237.5	181.5	228.5	278.5	253	142.5	176.5	193.5	224.5	195.5	183.5	245.5	268.5	225.5	246
Glycosphingolipid biosynthesis	246.5	250.5	158	267	165	275	271.5	281.5	287	143.5	188.5	232.5	243	188.5	212.5	237.5	181.5	228.5	278.5	253	142.5	176.5	193.5	224.5	195.5	183.5	245.5	268.5	225.5	246
Glycosylphosphatidylinositol (GPI)-anchor biosynthesis	246.5	250.5	261	267	265.5	181.5	271.5	129	150.5	185.5	188.5	232.5	205.5	167	194.5	271.5	262	249	226.5	197	222.5	195	175.5	273.5	195.5	220.5	271.5	268.5	292.5	246
Glyoxylate and dicarboxylate metabolism	246.5	250.5	261	165	265.5	181.5	271.5	281.5	287	286.5	226.5	298	303.5	305	309.5	271.5	310.5	274	320	319	323	286	316.5	325	291	321.5	315.5	293	262.5	246
GnRH secretion	246.5	250.5	158	165	165	181.5	271.5	129	214	185.5	110.5	172	181	215.5	122	114.5	126.5	195	181.5	186	209	219	241	188.5	220	183.5	200.5	229	240.5	246
GnRH signaling pathway	246.5	131	158	121.5	165	181.5	271.5	110.5	180	123.5	110.5	150.5	158.5	188.5	92	108.5	113	184.5	139	150.5	159.5	185	241	170	195.5	157.5	167	200	240.5	246
Graft-versus-host disease	246.5	250.5	261	267	265.5	275	271.5	281.5	287	286.5	295.5	298	243	167	260.5	271.5	233.5	249	246.5	319	323	321	260	325	291	283.5	315.5	324.5	324.5	246
Hedgehog signaling pathway	246.5	250.5	261	267	265.5	275	271.5	281.5	287	286.5	226.5	196.5	243	305	233	237.5	310.5	315.5	246.5	253	222.5	261.5	316.5	224.5	186	321.5	225	268.5	240.5	246
Hepatitis B	51.5	74	261	165	165	108.5	180	156	150.5	165.5	158	132	139.5	188.5	176	161.5	196.5	172.5	181.5	144.5	151	185	161.5	200.5	167	220.5	225	137.5	173.5	246
Hepatitis C	51.5	74	261	267	127	181.5	180	156	126.5	143.5	132.5	118	158.5	138	141	118	157	144	133.5	124	135.5	176.5	161.5	161.5	175.5	195	225	156	162	246
Hepatocellular carcinoma	125	250.5	261	121.5	127	275	271.5	281.5	287	185.5	188.5	298	158.5	188.5	260.5	237.5	262	315.5	181.5	228.5	261.5	176.5	208	156	207	236.5	315.5	215	191	246
HIF-1 signaling pathway	246.5	250.5	261	267	265.5	275	271.5	281.5	287	286.5	295.5	298	205.5	248.5	309.5	194	134	172.5	226.5	121	125.5	157	167	138.5	161.5	157.5	140	166.5	173.5	246
Hippo signaling pathway	246.5	250.5	261	267	265.5	275	271.5	281.5	287	286.5	295.5	298	303.5	305	309.5	315	310.5	315.5	320	319	323	321	316.5	325	322	321.5	315.5	293	262.5	246
Hippo signaling pathway	246.5	250.5	261	267	265.5	275	271.5	281.5	287	286.5	295.5	298	303.5	305	309.5	315	310.5	315.5	320	319	323	321	316.5	325	322	321.5	315.5	293	262.5	246
Homologous recombination	246.5	250.5	261	165	165	275	180	281.5	214	185.5	158	298	243	248.5	260.5	315	262	274	278.5	253	240	261.5	260	250	270.5	236.5	315.5	293	292.5	246
Human cytomegalovirus infection	65	94.5	41.5	95	91.5	136.5	104.5	110.5	126.5	95	118	172	128	215.5	130	178	196.5	209	278.5	281.5	240	185	222.5	250	195.5	220.5	245.5	178.5	240.5	246
Human papillomavirus infection	246.5	131	261	267	265.5	275	271.5	281.5	287	286.5	188.5	298	243	305	309.5	271.5	233.5	315.5	320	281.5	323	321	316.5	296	322	283.5	271.5	324.5	292.5	246
Human T-cell leukemia virus 1 infection	246.5	74	91.5	165	165	108.5	117	101	110.5	143.5	226.5	196.5	205.5	215.5	194.5	210	233.5	274	226.5	228.5	288.5	286	222.5	250	291	283.5	271.5	247	324.5	246
Hypertrophic cardiomyopathy (HCM)	246.5	94.5	117.5	267	127	275	271.5	196	150.5	213	188.5	150.5	158.5	188.5	176	237.5	233.5	158.5	210.5	197	240	219	193.5	224.5	220	207.5	200.5	215	225.5	246
IL-17 signaling pathway	246.5	250.5	261	267	265.5	275	271.5	281.5	287	286.5	295.5	298	303.5	305	309.5	315	310.5	315.5	278.5	253	261.5	239.5	241	188.5	251	173.5	200.5	166.5	124	246
Inflammatory bowel disease (IBD)	246.5	250.5	261	267	165	275	271.5	281.5	287	286.5	226.5	298	205.5	248.5	156.5	237.5	262	184.5	195	197	170	219	175.5	224.5	220	236.5	157	166.5	225.5	246
Inflammatory mediator regulation of TRP channels	246.5	250.5	261	267	265.5	275	271.5	281.5	287	286.5	295.5	298	303.5	305	309.5	315	310.5	274	320	319	288.5	286	316.5	296	322	321.5	315.5	324.5	225.5	246
Influenza A	125	131	117.5	165	165	181.5	117	196	180	165.5	158	132	118.5	107.5	114.5	139.5	126.5	158.5	171	174.5	182.5	157	167	200.5	155.5	207.5	225	215	210	246
Intestinal immune network for IgA production	246.5	250.5	158	267	165	181.5	141.5	156	180	213	226.5	196.5	181	248.5	194.5	237.5	233.5	228.5	278.5	281.5	261.5	286	260	273.5	220	207.5	271.5	200	262.5	246
Kaposi sarcoma-associated herpesvirus infection	246.5	250.5	261	267	265.5	275	180	196	287	286.5	188.5	232.5	243	305	309.5	315	310.5	315.5	320	253	323	321	316.5	296	322	283.5	315.5	324.5	324.5	246
Legionellosis	246.5	250.5	261	267	265.5	275	271.5	281.5	287	286.5	295.5	298	303.5	305	260.5	315	310.5	315.5	320	319	323	286	316.5	296	322	321.5	315.5	324.5	324.5	246
Leishmaniasis	246.5	250.5	261	267	265.5	275	271.5	281.5	287	286.5	226.5	232.5	243	305	309.5	271.5	213	315.5	278.5	281.5	209	261.5	280	296	322	283.5	315.5	293	324.5	246
Leukocyte transendothelial migration	246.5	250.5	261	267	265.5	275	180	129	110.5	123.5	158	132	158.5	152.5	233	210	181.5	195	181.5	228.5	240	239.5	280	250	233.5	283.5	315.5	268.5	292.5	246
Linoleic acid metabolism	246.5	250.5	261	267	265.5	275	271.5	196	287	286.5	188.5	298	303.5	188.5	233	210	167	195	171	197	240	195	222.5	224.5	270.5	236.5	200.5	188.5	210	246
Maturity onset diabetes of the young	246.5	250.5	261	267	265.5	275	271.5	281.5	287	286.5	295.5	298	303.5	305	309.5	315	310.5	315.5	320	319	323	321	316.5	325	322	321.5	315.5	324.5	292.5	246
Measles	125	131	158	165	165	181.5	141.5	281.5	180	286.5	188.5	298	303.5	248.5	233	210	262	228.5	278.5	319	288.5	321	222.5	250	251	321.5	315.5	324.5	324.5	246
Melanoma	246.5	250.5	158	165	127	181.5	271.5	129	214	213	158	196.5	118.5	305	212.5	139.5	233.5	134	195	197	125.5	219	141.5	133.5	155.5	164	225	188.5	152	246
Metabolism of xenobiotics by cytochrome P450	86.5	131	261	121.5	265.5	79.5	94	94	110.5	74	158	98	111	85.5	104.5	139.5	103.5	103.5	85.5	110.5	135.5	105	175.5	128	135	134.5	106	127	142	246
MicroRNAs in cancer	246.5	250.5	261	267	265.5	275	271.5	281.5	287	286.5	295.5	232.5	243	248.5	233	210	310.5	274	246.5	210.5	159.5	205	175.5	170	155.5	152.5	140	156	108	246
Mineral absorption	246.5	250.5	261	267	265.5	181.5	271.5	281.5	287	286.5	226.5	298	303.5	305	260.5	315	262	315.5	320	281.5	288.5	286	316.5	296	291	283.5	315.5	268.5	324.5	246
Mismatch repair	246.5	250.5	261	267	265.5	275	271.5	281.5	287	286.5	295.5	298	303.5	305	309.5	271.5	310.5	274	320	281.5	323	261.5	316.5	273.5	322	321.5	315.5	324.5	324.5	246
Mitophagy	246.5	250.5	261	267	265.5	275	271.5	281.5	287	286.5	295.5	298	303.5	305	309.5	315	310.5	315.5	320	228.5	240	239.5	260	250	175.5	110.5	148	116.5	112	246
Morphine addiction	65	131	158	95	265.5	181.5	271.5	156	180	213	158	94.5	158.5	126	156.5	161.5	157	129	160.5	174.5	170	147.5	175.5	188.5	139.5	164	200.5	156	173.5	246
mRNA surveillance pathway	125	250.5	261	165	165	181.5	271.5	196	214	185.5	295.5	232.5	205.5	305	309.5	237.5	196.5	249	320	186	222.5	219	222.5	273.5	233.5	207.5	180	166.5	191	246
Natural killer cell mediated cytotoxicity	246.5	74	261	267	107	275	271.5	156	180	185.5	132.5	172	205.5	248.5	233	237.5	181.5	209	195	228.5	209	261.5	222.5	296	220	236.5	271.5	200	324.5	246
Necroptosis	246.5	250.5	261	267	265.5	275	271.5	281.5	287	286.5	295.5	298	303.5	305	309.5	315	310.5	315.5	320	319	288.5	321	280	296	251	283.5	271.5	247	191	246
Neomycin kanamycin and gentamicin biosynthesis	246.5	250.5	261	267	265.5	181.5	271.5	196	287	213	188.5	232.5	243	248.5	233	315	233.5	315.5	278.5	281.5	261.5	321	280	325	322	283.5	315.5	293	292.5	246
Neuroactive ligand-receptor interaction	246.5	250.5	261	267	265.5	275	271.5	196	287	286.5	295.5	298	303.5	305	309.5	315	262	274	320	281.5	323	321	260	273.5	291	283.5	315.5	293	225.5	246
Neurotrophin signaling pathway	246.5	74	117.5	57	25	86.5	34	27	47.5	70.5	46.5	68.5	42	61	53	62.5	50.5	73	77	62.5	70.5	68.5	67.5	58	65	78.5	79	81.5	84.5	246
N-Glycan biosynthesis	86.5	250.5	73	165	265.5	181.5	82	156	126.5	110	132.5	108	243	188.5	176	237.5	167	249	171	174.5	182.5	195	193.5	178.5	220	220.5	200.5	188.5	191	246
Nicotinate and nicotinamide metabolism	86.5	74	261	121.5	127	136.5	180	196	126.5	123.5	158	78.5	181	152.5	176	122	145	144	129	156	151	120.5	141.5	116	161.5	106.5	119	93.5	117	246
Nitrogen metabolism	246.5	250.5	261	267	91.5	94.5	104.5	196	150.5	123.5	87.5	78.5	99.5	107.5	88	108.5	113	101	106.5	81.5	94	101	110.5	121.5	127.5	98.5	103	134.5	117	246
NOD-like receptor signaling pathway	246.5	250.5	261	267	265.5	275	271.5	281.5	287	286.5	295.5	298	243	305	260.5	315	310.5	315.5	278.5	281.5	323	286	260	200.5	270.5	207.5	245.5	200	173.5	246
Non-alcoholic fatty liver disease (NAFLD)	246.5	250.5	261	267	265.5	275	271.5	281.5	287	286.5	226.5	298	303.5	305	260.5	315	310.5	274	278.5	253	288.5	219	222.5	273.5	149.5	255.5	180	142	210	246
Non-homologous end-joining	246.5	250.5	261	267	265.5	275	271.5	281.5	287	286.5	226.5	298	303.5	305	309.5	315	262	274	320	319	323	286	260	273.5	322	283.5	225	268.5	262.5	246
Non-small cell lung cancer	125	250.5	117.5	121.5	165	181.5	141.5	281.5	180	165.5	132.5	150.5	205.5	138	156.5	161.5	167	184.5	195	124	159.5	123.5	127	128	96.5	157.5	111.5	130.5	191	246
Nucleotide excision repair	246.5	250.5	261	267	265.5	275	271.5	281.5	214	213	295.5	232.5	303.5	305	309.5	315	262	209	210.5	319	288.5	286	316.5	296	291	255.5	271.5	293	292.5	246
Oocyte meiosis	246.5	131	261	267	265.5	275	180	196	214	213	226.5	232.5	243	215.5	309.5	210	262	228.5	210.5	228.5	288.5	239.5	280	296	291	283.5	271.5	268.5	324.5	246
Osteoclast differentiation	246.5	250.5	261	165	265.5	275	180	156	287	286.5	295.5	298	303.5	138	194.5	237.5	196.5	228.5	195	281.5	240	219	222.5	188.5	233.5	255.5	200.5	229	262.5	246
Ovarian steroidogenesis	246.5	250.5	261	267	265.5	136.5	94	281.5	98.5	185.5	158	150.5	111	116.5	108.5	150.5	196.5	172.5	148.5	144.5	170	185	208	188.5	251	173.5	180	268.5	292.5	246
Oxidative phosphorylation	125	94.5	91.5	80.5	91.5	181.5	104.5	81.5	126.5	102	118	101.5	118.5	167	156.5	128.5	167	172.5	171	144.5	125.5	123.5	121	121.5	117.5	95	93.5	107.5	124	246
Oxytocin signaling pathway	246.5	74	117.5	121.5	265.5	275	180	196	287	286.5	226.5	298	243	305	309.5	271.5	233.5	274	210.5	210.5	288.5	239.5	193.5	209	186	164	200.5	215	225.5	246
p53 signaling pathway	246.5	250.5	261	267	265.5	181.5	141.5	110.5	150.5	95	71.5	78.5	78.5	81	96	76.5	86.5	58	69.5	83.5	84	101	93	89	91	93	82	87	82.5	246
Pancreatic cancer	246.5	250.5	158	267	265.5	275	271.5	281.5	287	286.5	295.5	298	303.5	188.5	309.5	271.5	310.5	228.5	210.5	228.5	261.5	219	208	200.5	195.5	220.5	245.5	247	292.5	246
Pancreatic secretion	33.5	39.5	35	46	47	52.5	52	81.5	110.5	87.5	61	94.5	66	72	92	118	83.5	90	94	100	84	83.5	69	89	74	75	98.5	66	89.5	246
Pantothenate and CoA biosynthesis	125	74	158	165	78.5	108.5	141.5	129	73.5	95	87.5	53.5	60.5	54.5	68.5	59.5	62.5	68	91.5	76	92	123.5	100.5	112.5	117.5	127	111.5	134.5	124	246
Parathyroid hormone synthesis secretion and action	86.5	74	117.5	121.5	107	108.5	271.5	281.5	180	286.5	226.5	232.5	243	305	212.5	178	233.5	315.5	226.5	210.5	240	286	316.5	224.5	251	283.5	271.5	293	262.5	246
Pathogenic Escherichia coli infection	44	74	41.5	72.5	69	94.5	141.5	101	88.5	95	76	196.5	139.5	126	100	93.5	86.5	107.5	102	105.5	104.5	130	127	112.5	109	134.5	129.5	122	152	246
PD-L1 expression and PD-1 checkpoint pathway in cancer	246.5	250.5	261	267	265.5	275	271.5	281.5	287	286.5	295.5	298	303.5	305	309.5	315	310.5	315.5	320	319	323	321	280	325	270.5	321.5	245.5	324.5	292.5	246
Pentose and glucuronate interconversions	125	250.5	261	267	265.5	181.5	271.5	281.5	180	165.5	295.5	232.5	303.5	305	194.5	237.5	233.5	209	246.5	253	222.5	195	193.5	273.5	220	283.5	225	247	225.5	246
Pentose phosphate pathway	246.5	250.5	261	267	265.5	181.5	271.5	281.5	214	185.5	295.5	232.5	303.5	305	260.5	271.5	262	249	278.5	253	222.5	261.5	222.5	325	233.5	321.5	271.5	293	225.5	246
Pertussis	246.5	250.5	261	165	165	181.5	117	101	150.5	110	110.5	172	118.5	116.5	212.5	210	233.5	195	226.5	228.5	288.5	286	280	209	270.5	283.5	245.5	293	292.5	246
Phospholipase D signaling pathway	246.5	55	117.5	39.5	69	27.5	37.5	54	62	66	58.5	68.5	95.5	102	73	112	73	93.5	77	107.5	79	107.5	95.5	121.5	89	85.5	129.5	116.5	105	246
Phosphonate and phosphinate metabolism	246.5	250.5	261	267	265.5	275	271.5	281.5	287	286.5	295.5	298	303.5	248.5	309.5	271.5	262	249	278.5	253	288.5	321	316.5	273.5	251	321.5	271.5	324.5	262.5	246
Phototransduction	246.5	250.5	261	267	265.5	275	271.5	281.5	287	286.5	295.5	298	303.5	305	260.5	315	310.5	315.5	320	319	288.5	321	316.5	325	322	321.5	315.5	324.5	324.5	246
Platelet activation	86.5	94.5	91.5	121.5	91.5	136.5	141.5	110.5	98.5	143.5	118	118	111	116.5	156.5	210	126.5	122.5	112	174.5	159.5	195	141.5	144.5	135	195	200.5	188.5	240.5	246
Platinum drug resistance	246.5	250.5	261	267	265.5	275	271.5	281.5	287	286.5	295.5	298	303.5	305	309.5	315	310.5	228.5	320	319	288.5	321	316.5	325	322	321.5	315.5	324.5	324.5	246
Primary bile acid biosynthesis	246.5	94.5	261	267	165	275	271.5	281.5	150.5	286.5	295.5	232.5	303.5	152.5	233	237.5	310.5	209	226.5	228.5	240	261.5	241	178.5	233.5	207.5	271.5	188.5	152	246
Primary immunodeficiency	246.5	250.5	261	165	265.5	181.5	271.5	281.5	214	286.5	226.5	232.5	303.5	305	309.5	271.5	262	274	278.5	319	261.5	321	222.5	296	251	283.5	271.5	324.5	292.5	246
Progesterone-mediated oocyte maturation	246.5	250.5	261	267	265.5	275	271.5	281.5	287	286.5	295.5	298	205.5	248.5	309.5	315	310.5	315.5	320	319	323	321	316.5	325	322	321.5	315.5	324.5	324.5	246
Prolactin signaling pathway	65	131	91.5	165	127	181.5	180	101	150.5	110	158	232.5	205.5	248.5	176	178	233.5	274	226.5	253	288.5	205	241	224.5	291	236.5	200.5	268.5	262.5	246
Propanoate metabolism	246.5	250.5	158	267	265.5	275	180	196	287	213	295.5	298	205.5	305	309.5	237.5	262	274	246.5	319	288.5	321	280	296	251	283.5	225	293	210	246
Protein digestion and absorption	246.5	250.5	261	267	265.5	181.5	141.5	196	214	213	226.5	232.5	243	188.5	233	210	262	274	246.5	210.5	261.5	286	316.5	273.5	233.5	283.5	315.5	293	240.5	246
Protein export	246.5	250.5	261	267	127	136.5	271.5	156	180	185.5	132.5	232.5	181	138	141	122	213	184.5	148.5	100	107.5	88.5	82.5	83.5	109	195	200.5	247	146	246
Proteoglycans in cancer	246.5	250.5	261	267	265.5	181.5	271.5	281.5	287	286.5	226.5	232.5	303.5	305	309.5	271.5	310.5	274	320	281.5	323	239.5	316.5	325	220	321.5	315.5	293	324.5	246
Proximal tubule bicarbonate reclamation	246.5	250.5	261	267	265.5	275	271.5	281.5	287	286.5	295.5	298	303.5	305	309.5	315	310.5	315.5	320	319	323	321	316.5	325	322	321.5	315.5	324.5	324.5	246
Purine metabolism	125	94.5	261	267	127	136.5	180	129	150.5	185.5	132.5	150.5	158.5	152.5	156.5	194	167	144	123	117.5	182.5	118	167	144.5	127.5	120	148	116.5	135	246
Pyrimidine metabolism	246.5	250.5	261	267	265.5	108.5	271.5	156	214	286.5	188.5	298	181	305	233	194	196.5	228.5	278.5	253	209	239.5	241	325	270.5	236.5	315.5	247	262.5	246
Pyruvate metabolism	65	94.5	117.5	95	127	136.5	94	129	83	123.5	132.5	172	104.5	152.5	130	102.5	119	129	133.5	150.5	196	176.5	161.5	133.5	149.5	127	157	229	135	246
Rap1 signaling pathway	246.5	250.5	261	267	265.5	275	271.5	281.5	287	213	295.5	232.5	243	215.5	260.5	237.5	310.5	274	320	319	323	286	316.5	325	291	321.5	315.5	268.5	262.5	246
Regulation of lipolysis in adipocytes	125	250.5	261	165	265.5	275	271.5	281.5	287	286.5	295.5	298	303.5	305	309.5	315	310.5	315.5	278.5	281.5	323	286	316.5	325	291	255.5	315.5	293	225.5	246
Relaxin signaling pathway	246.5	250.5	261	267	265.5	275	271.5	281.5	287	286.5	295.5	298	303.5	305	309.5	315	310.5	315.5	320	319	288.5	321	316.5	325	322	283.5	315.5	324.5	324.5	246
Renal cell carcinoma	125	131	158	267	265.5	275	271.5	281.5	287	286.5	226.5	232.5	303.5	248.5	309.5	271.5	310.5	315.5	278.5	253	240	286	316.5	325	220	283.5	271.5	268.5	262.5	246
Renin-angiotensin system	125	45.5	158	95	127	136.5	104.5	81.5	73.5	95	58.5	66	56.5	54.5	63.5	76.5	68	68	64.5	64.5	89.5	68.5	62	61.5	70.5	67	59.5	72.5	82.5	246
Renin secretion	246.5	131	261	267	165	275	180	281.5	214	213	118	150.5	139.5	126	156.5	178	181.5	158.5	123	136.5	130.5	147.5	110.5	112.5	155.5	152.5	129.5	122	142	246
Retinol metabolism	246.5	250.5	261	267	265.5	275	271.5	196	150.5	213	158	196.5	205.5	188.5	176	237.5	233.5	209	160.5	210.5	261.5	261.5	175.5	224.5	251	255.5	225	247	225.5	246
Retrograde endocannabinoid signaling	246.5	250.5	261	267	265.5	275	271.5	281.5	287	286.5	295.5	298	243	215.5	194.5	178	233.5	144	148.5	150.5	170	205	127	133.5	117.5	127	106	148.5	124	246
Riboflavin metabolism	246.5	250.5	261	267	265.5	275	271.5	281.5	287	286.5	295.5	298	303.5	188.5	212.5	271.5	262	315.5	278.5	228.5	288.5	261.5	316.5	325	270.5	283.5	271.5	268.5	210	246
RIG-I-like receptor signaling pathway	246.5	250.5	261	267	265.5	275	271.5	281.5	287	286.5	295.5	298	303.5	305	309.5	315	310.5	315.5	320	319	288.5	321	280	325	291	283.5	315.5	247	292.5	246
RNA degradation	86.5	250.5	158	121.5	107	181.5	271.5	156	287	213	295.5	196.5	181	248.5	309.5	210	157	228.5	278.5	210.5	196	205	175.5	224.5	175.5	195	180	156	173.5	246
RNA polymerase	246.5	250.5	117.5	165	265.5	275	271.5	281.5	214	286.5	188.5	196.5	303.5	215.5	260.5	178	262	228.5	278.5	319	222.5	239.5	280	224.5	251	283.5	180	229	292.5	246
RNA transport	246.5	250.5	261	267	165	275	271.5	196	287	286.5	295.5	298	181	248.5	309.5	315	310.5	274	246.5	253	261.5	239.5	222.5	224.5	233.5	255.5	200.5	200	173.5	246
Salivary secretion	65	131	158	165	165	108.5	271.5	156	214	286.5	226.5	298	303.5	248.5	260.5	237.5	157	315.5	226.5	210.5	240	321	280	224.5	322	236.5	245.5	247	324.5	246
Salmonella infection	246.5	250.5	261	267	265.5	275	271.5	196	287	286.5	295.5	298	303.5	305	233	194	233.5	249	320	253	261.5	286	280	224.5	291	236.5	200.5	247	324.5	246
Selenocompound metabolism	125	131	261	121.5	265.5	136.5	141.5	196	150.5	143.5	158	132	158.5	126	176	237.5	213	172.5	181.5	163	142.5	185	155	144.5	112.5	127	129.5	97	95	246
Shigellosis	246.5	250.5	261	267	265.5	275	271.5	281.5	287	286.5	295.5	298	303.5	305	309.5	315	310.5	315.5	320	281.5	323	261.5	316.5	296	322	321.5	271.5	293	324.5	246
Small cell lung cancer	125	250.5	117.5	121.5	165	181.5	180	281.5	180	165.5	158	150.5	205.5	138	156.5	161.5	181.5	184.5	195	128.5	182.5	137	141.5	128	103.5	164	119	130.5	191	246
SNARE interactions in vesicular transport	246.5	250.5	261	267	265.5	275	271.5	281.5	214	286.5	295.5	232.5	181	248.5	194.5	271.5	310.5	249	278.5	253	261.5	261.5	222.5	250	167	173.5	225	229	225.5	246
Sphingolipid metabolism	246.5	250.5	261	267	265.5	275	271.5	281.5	214	213	226.5	172	139.5	167	114.5	178	181.5	107.5	160.5	163	107.5	157	115	118	106	142.5	106	130.5	95	246
Sphingolipid signaling pathway	246.5	250.5	261	267	265.5	275	271.5	281.5	214	213	226.5	172	158.5	167	114.5	194	181.5	107.5	160.5	163	107.5	157	115	118	106	142.5	106	130.5	101	246
Spliceosome	33.5	74	117.5	65.5	107	181.5	180	196	150.5	87.5	71.5	172	158.5	188.5	130	96.5	113	129	139	174.5	121	130	90	100.5	99.5	104.5	119	99.5	79	246
Staphylococcus aureus infection	246.5	250.5	261	95	265.5	181.5	271.5	196	287	213	295.5	196.5	243	215.5	260.5	210	167	274	226.5	210.5	240	185	280	224.5	186	321.5	225	268.5	191	246
Starch and sucrose metabolism	246.5	131	261	267	265.5	181.5	271.5	281.5	287	185.5	226.5	232.5	205.5	116.5	156.5	178	196.5	195	171	163	182.5	157	161.5	170	195.5	236.5	129.5	178.5	162	246
Sulfur metabolism	125	250.5	261	165	265.5	181.5	180	196	287	286.5	295.5	298	243	188.5	212.5	161.5	167	228.5	181.5	253	261.5	261.5	316.5	250	270.5	236.5	315.5	229	240.5	246
Sulfur relay system	125	250.5	117.5	165	265.5	181.5	180	196	214	286.5	295.5	196.5	303.5	215.5	260.5	315	262	228.5	246.5	281.5	196	239.5	260	250	233.5	255.5	200.5	215	262.5	246
Synthesis and degradation of ketone bodies	125	131	158	165	265.5	86.5	117	281.5	150.5	143.5	87.5	172	303.5	107.5	212.5	150.5	145	158.5	129	163	130.5	115	193.5	144.5	186	120	140	112	86.5	246
Systemic lupus erythematosus	125	74	73	80.5	91.5	63	82	110.5	88.5	143.5	188.5	150.5	104.5	167	176	139.5	145	158.5	112	163	196	141.5	167	178.5	144	236.5	180	142	152	246
T cell receptor signaling pathway	33.5	94.5	158	46	91.5	57.5	34	54	110.5	66	101.5	45	73.5	62	79	90.5	58	75.5	83.5	69	73.5	75	98.5	80	68	69	74	93.5	101	246
TGF-beta signaling pathway	86.5	131	117.5	80.5	47	52.5	64.5	54	78.5	79.5	68	94.5	73.5	93	68.5	82.5	70.5	90	96	94.5	96.5	101	95.5	105.5	95	106.5	98.5	97	79	246
Thermogenesis	246.5	250.5	158	267	265.5	275	180	196	287	213	226.5	298	205.5	305	309.5	315	310.5	228.5	226.5	281.5	209	239.5	241	273.5	251	255.5	200.5	293	225.5	246
Thiamine metabolism	125	74	117.5	72.5	52	63	71.5	129	180	123.5	158	88	158.5	215.5	156.5	150.5	145	249	278.5	197	159.5	147.5	241	161.5	167	220.5	225	229	162	246
Thyroid cancer	246.5	250.5	261	267	265.5	275	271.5	281.5	287	286.5	295.5	298	243	305	309.5	237.5	310.5	315.5	320	319	240	321	316.5	250	291	321.5	315.5	293	292.5	246
Thyroid hormone signaling pathway	38	39.5	56	95	91.5	94.5	82	129	110.5	143.5	226.5	232.5	128	93	96	82.5	78	122.5	117	128.5	121	147.5	127	124.5	175.5	195	140	142	191	246
Thyroid hormone synthesis	38	39.5	56	95	91.5	94.5	82	129	110.5	143.5	226.5	232.5	118.5	93	96	82.5	75.5	116	112	128.5	117.5	157	127	124.5	167	195	140	148.5	191	246
Toxoplasmosis	86.5	55	73	95	165	47.5	82	156	110.5	123.5	101.5	150.5	139.5	248.5	194.5	161.5	181.5	209	195	253	240	239.5	208	224.5	251	195	180	200	210	246
Tryptophan metabolism	30	131	35	57	127	86.5	117	129	83	79.5	93.5	78.5	90.5	81	100	82.5	106.5	82	106.5	83.5	100	101	103	95.5	127.5	102	93.5	91	79	246
Tuberculosis	246.5	250.5	117.5	95	127	94.5	180	196	214	165.5	158	150.5	158.5	167	156.5	128.5	167	158.5	171	150.5	170	137	183.5	188.5	175.5	173.5	167	229	191	246
Ubiquinone and other terpenoid quinone biosynthesis	125	94.5	91.5	165	78.5	181.5	117	196	126.5	110	101.5	150.5	99.5	116.5	114.5	102.5	157	116	117	136.5	113.5	115	110.5	105.5	127.5	120	167	142	124	246
Valine leucine and isoleucine biosynthesis	125	131	91.5	80.5	127	71.5	180	129	180	143.5	295.5	101.5	158.5	138	176	150.5	196.5	158.5	148.5	186	196	137	133	170	207	164	157	200	173.5	246
Valine leucine and isoleucine degradation	125	131	91.5	80.5	127	71.5	180	129	180	143.5	295.5	101.5	158.5	138	176	210	213	195	171	197	209	141.5	149.5	170	207	173.5	200.5	200	191	246
Various types of N-glycan biosynthesis	125	250.5	158	165	265.5	181.5	94	156	150.5	123.5	158	150.5	139.5	215.5	194.5	271.5	167	274	195	210.5	170	205	208	178.5	233.5	220.5	225	215	210	246
Vascular smooth muscle contraction	246.5	250.5	261	95	107	275	104.5	129	150.5	213	295.5	298	243	248.5	176	128.5	262	209	148.5	197	151	239.5	208	188.5	167	183.5	157	229	262.5	246
Vasopressin-regulated water reabsorption	125	250.5	158	165	165	275	271.5	129	180	286.5	295.5	298	303.5	305	309.5	271.5	310.5	315.5	246.5	281.5	240	286	316.5	325	322	321.5	271.5	247	292.5	246
Vibrio cholerae infection	246.5	250.5	261	165	165	275	180	196	287	286.5	226.5	132	205.5	248.5	260.5	194	233.5	209	278.5	319	261.5	195	222.5	250	270.5	321.5	271.5	247	240.5	246
Viral carcinogenesis	246.5	250.5	158	267	165	181.5	180	281.5	287	286.5	226.5	232.5	243	305	233	315	213	274	278.5	281.5	288.5	321	280	296	291	255.5	315.5	324.5	292.5	246
Viral myocarditis	246.5	131	261	267	265.5	275	271.5	281.5	287	286.5	295.5	298	243	248.5	260.5	271.5	262	274	278.5	281.5	288.5	321	316.5	296	291	283.5	271.5	324.5	262.5	246
Viral protein interaction with cytokine and cytokine receptor	125	94.5	261	80.5	60.5	63	37.5	65.5	57	102	81.5	88	85	98	92	76.5	90.5	112	98	100	135.5	111	149.5	156	144	164	167	178.5	173.5	246
Vitamin B6 metabolism	246.5	250.5	261	165	265.5	275	271.5	281.5	214	213	132.5	196.5	139.5	107.5	130	112	145	134	171	197	142.5	205	222.5	200.5	195.5	207.5	245.5	200	191	246
Vitamin digestion and absorption	125	250.5	261	121.5	265.5	136.5	117	129	150.5	165.5	295.5	172	205.5	138	122	161.5	181.5	158.5	148.5	197	222.5	185	241	170	220	220.5	225	215	210	246
Wnt signaling pathway	246.5	250.5	261	267	265.5	275	271.5	281.5	287	165.5	118	88	95.5	138	88	87	126.5	116	98	114	87.5	92.5	103	92.5	79	82.5	70.5	84	101	246
Yersinia infection	246.5	250.5	261	267	265.5	275	271.5	281.5	287	286.5	295.5	298	303.5	305	309.5	315	310.5	315.5	320	319	323	321	316.5	325	322	321.5	315.5	324.5	324.5	246

## Sheet: S.Table 7
Supplementary Table 7. The pathways most targeted by symptomatic and disease-modifying treatments. We used Open Targets and Therapeutic Target Database to assign gene targets to drugs. Drugs were only counted once per pathway even if they targeted it via multiple genes. We did not correct for pathway size as larger pathways do not require more genes to be targeted to cause an effect.
		Num_drugs_targeting_pathway
Index	Pathway	Disease-modifying	Symptomatic	Literature_rank	AD-specific_rank
297	Pathways in cancer	25	6	38	47
340	Cytokine signaling in immune system	25	5	90	95
339	Innate immune system	21	3	70	63
259	Alzheimer disease	18	4	1	1
208	Serotonergic synapse	16	25	24	20
291	Human papillomavirus infection	14	4	225	216
132	Neuroactive ligand-receptor interaction	13	51	222	209
289	Human cytomegalovirus infection	13	3	158	174
88	Metabolic pathways	12	7	4	3
293	Kaposi sarcoma-associated herpesvirus infection	12	3	225	219
273	Shigellosis	11	1	231	216
185	C-type lectin receptor signaling pathway	10	3	223	210
189	IL-17 signaling pathway	10	3	195	187
224	Prolactin signaling pathway	10	2	174	164
226	Thyroid hormone signaling pathway	10	3	106	123
148	PI3K-Akt signaling pathway	9	1	44	35
204	Neurotrophin signaling pathway	9	1	62	55
277	Yersinia infection	9	1	237	219
301	Proteoglycans in cancer	9	2	221	206
302	MicroRNAs in cancer	9	3	169	167
160	Wnt signaling pathway	8	1	95	88
167	Osteoclast differentiation	8	0	188	192
196	TNF signaling pathway	8	3	23	17
210	Dopaminergic synapse	8	17	16	21
222	Estrogen signaling pathway	8	7	27	22
239	Non-alcoholic fatty liver disease (NAFLD)	8	1	196	199
285	Tuberculosis	8	1	145	175
286	Hepatitis C	8	0	132	165
287	Hepatitis B	8	1	123	172
317	Breast cancer	8	4	69	93
94	Endocrine resistance	7	2	231	218
109	PPAR signaling pathway	7	0	76	72
116	MAPK signaling pathway	7	2	43	36
119	Rap1 signaling pathway	7	13	222	208
120	Calcium signaling pathway	7	26	13	11
122	cAMP signaling pathway	7	25	61	54
133	Cell cycle	7	0	50	44
149	AMPK signaling pathway	7	1	117	103
165	VEGF signaling pathway	7	3	99	124
186	JAK-STAT signaling pathway	7	0	122	116
192	T cell receptor signaling pathway	7	0	71	79
228	Oxytocin signaling pathway	7	4	184	171
238	Insulin resistance	7	1	49	50
278	Leishmaniasis	7	3	218	205
294	Herpes simplex virus 1 infection	7	0	97	101
295	Epstein-Barr virus infection	7	0	191	189
298	Transcriptional misregulation in cancer	7	3	107	106
93	EGFR tyrosine kinase inhibitor resistance	6	0	134	132
117	ErbB signaling pathway	6	0	131	126
118	Ras signaling pathway	6	3	150	139
121	cGMP-PKG signaling pathway	6	5	138	128
123	Cytokine-cytokine receptor interaction	6	1	42	42
125	Chemokine signaling pathway	6	1	12	10
126	NF-kappa B signaling pathway	6	3	39	37
158	Adrenergic signaling in cardiomyocytes	6	4	53	58
164	Axon guidance	6	0	153	141
175	Gap junction	6	10	182	176
187	Hematopoietic cell lineage	6	0	147	146
205	Retrograde endocannabinoid signaling	6	11	148	145
230	Regulation of lipolysis in adipocytes	6	4	223	210
240	AGE-RAGE signaling pathway in diabetic complications	6	1	66	60
272	Pathogenic Escherichia coli infection	6	1	102	97
279	Chagas disease (American trypanosomiasis)	6	1	216	211
299	Viral carcinogenesis	6	0	213	204
335	Fluid shear stress and atherosclerosis	6	0	30	46
147	mTOR signaling pathway	5	0	85	85
151	Longevity regulating pathway	5	0	58	64
170	Focal adhesion	5	0	83	82
176	Signaling pathways regulating pluripotency of stem cells	5	0	78	86
178	Platelet activation	5	3	136	131
181	Toll-like receptor signaling pathway	5	1	103	98
183	RIG-I-like receptor signaling pathway	5	1	228	217
188	Natural killer cell mediated cytotoxicity	5	0	179	178
191	Th17 cell differentiation	5	1	212	204
194	Fc epsilon RI signaling pathway	5	0	235	218
201	Thermogenesis	5	2	203	199
209	GABAergic synapse	5	7	44	39
219	GnRH signaling pathway	5	0	144	132
227	Adipocytokine signaling pathway	5	1	177	169
233	Relaxin signaling pathway	5	0	235	217
268	Alcoholism	5	15	22	33
282	Toxoplasmosis	5	0	151	200
288	Measles	5	0	201	206
292	Human T-cell leukemia virus 1 infection	5	3	179	202
309	Thyroid cancer	5	0	221	211
314	Acute myeloid leukemia	5	1	112	127
315	Small cell lung cancer	5	4	137	162
327	Rheumatoid arthritis	5	1	47	70
338	Adaptive immune system	5	0	104	130
58	Arachidonic acid metabolism	4	3	96	96
127	HIF-1 signaling pathway	4	0	155	160
130	Sphingolipid signaling pathway	4	1	127	113
131	Phospholipase D signaling pathway	4	1	77	76
155	Necroptosis	4	0	220	211
161	Notch signaling pathway	4	1	48	52
173	Adherens junction	4	0	214	206
182	NOD-like receptor signaling pathway	4	1	206	197
215	Inflammatory mediator regulation of TRP channels	4	8	229	214
220	Ovarian steroidogenesis	4	3	154	149
223	Melanogenesis	4	0	161	174
231	Renin secretion	4	1	133	143
237	Type II diabetes mellitus	4	1	26	23
255	Bile secretion	4	1	162	169
262	Huntington disease	4	4	18	74
264	Cocaine addiction	4	15	126	138
271	Epithelial cell signaling in Helicobacter pylori infection	4	1	183	181
275	Pertussis	4	1	179	163
283	Amoebiasis	4	1	237	219
290	Influenza A	4	1	146	170
296	Human immunodeficiency virus 1 infection	4	0	19	66
300	Chemical carcinogenesis	4	9	129	138
308	Prostate cancer	4	0	116	129
312	Bladder cancer	4	1	210	206
313	Chronic myeloid leukemia	4	0	112	135
319	Gastric cancer	4	1	190	190
325	Inflammatory bowel disease (IBD)	4	0	177	191
333	Dilated cardiomyopathy (DCM)	4	1	158	187
128	FoxO signaling pathway	3	0	149	149
134	Oocyte meiosis	3	2	205	196
140	Mitophagy	3	0	177	181
144	Endocytosis	3	1	41	31
159	Vascular smooth muscle contraction	3	2	166	173
168	Hippo signaling pathway	3	0	234	217
174	Tight junction	3	0	135	151
190	Th1 and Th2 cell differentiation	3	0	139	118
193	B cell receptor signaling pathway	3	0	126	121
216	Regulation of actin cytoskeleton	3	1	60	53
217	Insulin signaling pathway	3	1	20	16
235	Parathyroid hormone synthesis secretion and action	3	1	187	203
236	GnRH secretion	3	4	164	152
241	Cushing syndrome	3	0	206	198
242	Type I diabetes mellitus	3	0	132	148
261	Amyotrophic lateral sclerosis (ALS)	3	4	10	29
265	Amphetamine addiction	3	8	120	133
266	Morphine addiction	3	8	141	159
267	Nicotine addiction	3	19	59	56
269	Bacterial invasion of epithelial cells	3	0	230	214
274	Salmonella infection	3	1	208	196
276	Legionellosis	3	1	234	217
280	African trypanosomiasis	3	0	224	214
281	Malaria	3	1	167	170
322	PD-L1 expression and PD-1 checkpoint pathway in cancer	3	0	231	218
328	Allograft rejection	3	0	200	204
331	Hypertrophic cardiomyopathy (HCM)	3	1	158	199
334	Viral myocarditis	3	0	220	216
18	Purine metabolism	2	1	132	127
22	Glycine serine and threonine metabolism	2	1	165	155
27	Arginine and proline metabolism	2	1	80	80
28	Histidine metabolism	2	1	146	138
29	Tyrosine metabolism	2	1	54	59
30	Phenylalanine metabolism	2	2	163	150
31	Tryptophan metabolism	2	1	87	94
53	Glycerolipid metabolism	2	0	226	212
56	Glycerophospholipid metabolism	2	3	198	182
57	Ether lipid metabolism	2	0	208	198
80	Terpenoid backbone biosynthesis	2	0	152	146
85	Drug metabolism	2	1	194	184
86	Drug metabolism	2	0	194	184
95	Antifolate resistance	2	0	236	218
97	ABC transporters	2	0	89	81
124	Viral protein interaction with cytokine and cytokine receptor	2	1	101	140
150	Apoptosis	2	0	8	6
152	Longevity regulating pathway	2	0	58	64
156	Cellular senescence	2	1	46	49
162	Hedgehog signaling pathway	2	0	204	195
163	TGF-beta signaling pathway	2	0	81	83
166	Apelin signaling pathway	2	0	235	217
179	Antigen processing and presentation	2	0	91	92
207	Cholinergic synapse	2	15	6	4
213	Taste transduction	2	15	143	156
218	Insulin secretion	2	2	20	18
221	Progesterone-mediated oocyte maturation	2	2	234	216
245	Endocrine and other factor-regulated calcium reabsorption	2	4	235	219
249	Salivary secretion	2	2	196	192
254	Fat digestion and absorption	2	0	219	209
258	Cholesterol metabolism	2	3	17	14
260	Parkinson disease	2	11	2	15
303	Colorectal cancer	2	0	92	120
306	Endometrial cancer	2	0	178	186
307	Glioma	2	0	72	102
310	Basal cell carcinoma	2	0	229	215
311	Melanoma	2	0	151	160
316	Non-small cell lung cancer	2	1	131	158
318	Hepatocellular carcinoma	2	0	180	187
320	Central carbon metabolism in cancer	2	0	190	182
321	Choline metabolism in cancer	2	0	209	197
323	Asthma	2	0	98	119
326	Systemic lupus erythematosus	2	3	130	168
329	Graft-versus-host disease	2	0	220	215
4	Pentose and glucuronate interconversions	1	0	194	175
5	Fructose and mannose metabolism	1	0	157	147
6	Galactose metabolism	1	0	94	88
19	Caffeine metabolism	1	0	128	134
20	Pyrimidine metabolism	1	0	198	185
21	Alanine aspartate and glutamate metabolism	1	0	15	13
54	Inositol phosphate metabolism	1	0	75	71
59	Linoleic acid metabolism	1	0	185	176
60	alpha-Linolenic acid metabolism	1	0	190	186
68	Butanoate metabolism	1	0	212	201
77	Folate biosynthesis	1	1	57	68
111	Nucleotide excision repair	1	0	217	207
129	Phosphatidylinositol signaling system	1	0	95	91
135	p53 signaling pathway	1	0	82	84
136	Ubiquitin mediated proteolysis	1	0	25	26
142	Protein processing in endoplasmic reticulum	1	0	36	30
146	Peroxisome	1	0	88	89
157	Cardiac muscle contraction	1	2	199	203
177	Complement and coagulation cascades	1	0	45	45
180	Renin-angiotensin system	1	0	64	78
184	Cytosolic DNA-sensing pathway	1	0	232	217
195	Fc gamma R-mediated phagocytosis	1	0	209	194
197	Leukocyte transendothelial migration	1	0	181	188
199	Circadian rhythm	1	0	67	73
203	Synaptic vesicle cycle	1	9	74	67
211	Long-term depression	1	1	5	5
229	Glucagon signaling pathway	1	1	209	195
232	Aldosterone synthesis and secretion	1	1	193	196
234	Cortisol synthesis and secretion	1	0	79	87
244	Aldosterone-regulated sodium reabsorption	1	1	193	196
251	Pancreatic secretion	1	1	73	75
263	Prion diseases	1	0	21	19
304	Renal cell carcinoma	1	0	214	207
305	Pancreatic cancer	1	0	198	195
330	Primary immunodeficiency	1	0	212	202
332	Arrhythmogenic right ventricular cardiomyopathy (ARVC)	1	1	158	198
1	Glycolysis/Gluconeogenesis	0	0	109	101
2	Citrate cycle (TCA cycle)	0	0	129	115
3	Pentose phosphate pathway	0	0	207	192
7	Ascorbate and aldarate metabolism	0	0	84	100
8	Fatty acid biosynthesis	0	1	35	38
9	Fatty acid elongation	0	0	34	43
10	Fatty acid degradation	0	0	34	40
11	Synthesis and degradation of ketone bodies	0	0	130	120
12	Steroid biosynthesis	0	0	55	61
13	Primary bile acid biosynthesis	0	0	181	185
14	Ubiquinone and other terpenoid-quinone biosynthesis	0	0	111	117
15	Steroid hormone biosynthesis	0	0	56	62
16	Oxidative phosphorylation	0	0	114	114
17	Arginine biosynthesis	0	0	110	108
23	Cysteine and methionine metabolism	0	0	52	57
24	Valine leucine and isoleucine degradation	0	0	142	142
25	Valine leucine and isoleucine biosynthesis	0	0	142	136
26	Lysine degradation	0	0	115	106
32	Phenylalanine tyrosine and tryptophan biosynthesis	0	1	31	28
33	beta[^a-zA-Z]Alanine metabolism	0	0	113	113
34	Taurine and hypotaurine metabolism	0	0	172	166
35	Phosphonate and phosphinate metabolism	0	0	220	208
36	Selenocompound metabolism	0	0	131	118
37	D-Glutamine and D-glutamate metabolism	0	0	68	65
38	D-Arginine and D-ornithine metabolism	0	0	170	161
39	Glutathione metabolism	0	0	29	27
40	Starch and sucrose metabolism	0	0	160	154
41	N-Glycan biosynthesis	0	0	160	144
42	Other glycan degradation	0	0	168	154
43	Mucin type O-glycan biosynthesis	0	0	192	170
44	Various types of N-glycan biosynthesis	0	0	171	157
45	Other types of O-glycan biosynthesis	0	0	192	170
46	Mannose type O-glycan biosynthesis	0	0	192	170
47	Amino sugar and nucleotide sugar metabolism	0	0	235	217
48	Neomycin kanamycin and gentamicin biosynthesis	0	0	218	207
49	Glycosaminoglycan degradation	0	0	120	104
50	Glycosaminoglycan biosynthesis	0	0	120	105
51	Glycosaminoglycan biosynthesis	0	0	120	105
52	Glycosaminoglycan biosynthesis	0	0	120	105
55	Glycosylphosphatidylinositol (GPI)-anchor biosynthesis	0	0	186	173
61	Sphingolipid metabolism	0	0	125	112
62	Glycosphingolipid biosynthesis	0	0	177	170
63	Glycosphingolipid biosynthesis	0	0	177	170
64	Glycosphingolipid biosynthesis	0	0	177	170
65	Pyruvate metabolism	0	1	124	114
66	Glyoxylate and dicarboxylate metabolism	0	0	227	216
67	Propanoate metabolism	0	1	211	201
69	One carbon pool by folate	0	0	63	77
70	Thiamine metabolism	0	0	140	153
71	Riboflavin metabolism	0	0	210	205
72	Vitamin B6 metabolism	0	0	156	171
73	Nicotinate and nicotinamide metabolism	0	0	118	125
74	Pantothenate and CoA biosynthesis	0	0	86	90
75	Biotin metabolism	0	0	215	214
76	Lipoic acid metabolism	0	0	150	137
78	Retinol metabolism	0	0	184	170
79	Porphyrin and chlorophyll metabolism	0	0	202	193
81	Nitrogen metabolism	0	0	100	109
82	Sulfur metabolism	0	0	196	198
83	Aminoacyl-tRNA biosynthesis	0	0	175	175
84	Metabolism of xenobiotics by cytochrome P450	0	0	108	111
87	Biosynthesis of unsaturated fatty acids	0	0	65	69
89	Carbon metabolism	0	0	157	160
90	2-Oxocarboxylic acid metabolism	0	0	216	209
91	Fatty acid metabolism	0	0	34	34
92	Biosynthesis of amino acids	0	1	173	167
96	Platinum drug resistance	0	0	233	218
98	Ribosome biogenesis in eukaryotes	0	0	119	110
99	Ribosome	0	0	119	110
100	RNA transport	0	0	200	195
101	mRNA surveillance pathway	0	0	185	177
102	RNA degradation	0	0	172	168
103	RNA polymerase	0	0	199	183
104	Basal transcription factors	0	0	28	25
105	DNA replication	0	0	176	168
106	Spliceosome	0	0	105	105
107	Proteasome	0	0	11	7
108	Protein export	0	0	121	107
110	Base excision repair	0	0	192	180
112	Mismatch repair	0	0	230	216
113	Homologous recombination	0	0	206	197
114	Non-homologous end-joining	0	0	221	212
115	Fanconi anemia pathway	0	0	232	217
137	Sulfur relay system	0	0	197	178
138	SNARE interactions in vesicular transport	0	0	195	184
139	Autophagy	0	0	40	48
141	Autophagy	0	0	40	48
143	Lysosome	0	0	32	32
145	Phagosome	0	0	51	51
153	Apoptosis	0	0	8	6
154	Ferroptosis	0	0	224	212
169	Hippo signaling pathway	0	0	234	217
171	ECM-receptor interaction	0	1	143	140
172	Cell adhesion molecules (CAMs)	0	0	93	99
198	Intestinal immune network for IgA production	0	0	189	179
200	Circadian entrainment	0	5	67	139
202	Long-term potentiation	0	4	33	24
206	Glutamatergic synapse	0	4	14	12
212	Olfactory transduction	0	0	37	41
214	Phototransduction	0	0	235	217
225	Thyroid hormone synthesis	0	1	106	122
243	Maturity onset diabetes of the young	0	0	236	218
246	Vasopressin-regulated water reabsorption	0	0	214	206
247	Proximal tubule bicarbonate reclamation	0	1	237	219
248	Collecting duct acid secretion	0	0	236	218
250	Gastric acid secretion	0	1	222	214
252	Carbohydrate digestion and absorption	0	1	220	209
253	Protein digestion and absorption	0	1	203	201
256	Vitamin digestion and absorption	0	1	159	178
257	Mineral absorption	0	2	222	213
270	Vibrio cholerae infection	0	0	197	180
284	Staphylococcus aureus infection	0	0	189	201
324	Autoimmune thyroid disease	0	0	176	186

## Sheet: S.Table 8
Supplementary Table 8. Enrichment for AD genes from Open Targets. Supplementary Table 2 was used as the input gene lists for this enrichment test. Only KEGG was used in this analysis.
Pathway	Pathway_size	AD_set_size	Intersect	Pvalue	Adj_pvalue	Enrichment_rank	Literature_rank
Pathway.KEGG_Nicotine addiction	40	306	32	4.8686e-39	1.48492e-36	1	59
Pathway.KEGG_Neuroactive ligand-receptor interaction	340	306	69	2.07622e-32	3.16623e-30	2	222
Pathway.KEGG_Cocaine addiction	49	306	17	1.08066e-12	1.09868e-10	3	126
Pathway.KEGG_Morphine addiction	91	306	22	1.94024e-12	1.47943e-10	4	141
Pathway.KEGG_Retrograde endocannabinoid signaling	148	306	27	7.44081e-12	4.53889e-10	5	148
Pathway.KEGG_GABAergic synapse	89	306	21	1.04135e-11	5.29354e-10	6	44
Pathway.KEGG_Amphetamine addiction	69	306	18	5.35221e-11	2.33203e-09	7	120
Pathway.KEGG_Taste transduction	83	306	19	1.82163e-10	6.94495e-09	8	143
Pathway.KEGG_cAMP signaling pathway	216	306	30	5.83573e-10	1.97766e-08	9	61
Pathway.KEGG_Alzheimer disease	171	306	26	1.20925e-09	3.68821e-08	10	1
Pathway.KEGG_Serotonergic synapse	115	306	21	1.70572e-09	4.7295e-08	11	24
Pathway.KEGG_Calcium signaling pathway	193	306	26	1.6664e-08	4.23543e-07	12	13
Pathway.KEGG_Dopaminergic synapse	132	306	20	1.1248e-07	2.63895e-06	13	16
Pathway.KEGG_Alcoholism	184	306	20	2.20999e-05	0.000481462	14	22
Pathway.KEGG_Amyotrophic lateral sclerosis (ALS)	57	306	10	4.9846e-05	0.00101354	15	10
Pathway.KEGG_Glutamatergic synapse	114	306	14	0.000103607	0.00185883	17	14
Pathway.KEGG_Osteoclast differentiation	128	306	15	0.000101287	0.00185883	16	188
Pathway.KEGG_Notch signaling pathway	53	306	9	0.00015452	0.00261826	18	48
Pathway.KEGG_Adherens junction	71	306	10	0.0003321	0.00533107	19	214
Pathway.KEGG_Hematopoietic cell lineage	99	306	12	0.000363937	0.00555004	20	147
Pathway.KEGG_Rap1 signaling pathway	210	306	19	0.000407854	0.0059236	21	222
Pathway.KEGG_Gap junction	88	306	11	0.000487668	0.00676085	22	182
Pathway.KEGG_Cholesterol metabolism	50	306	8	0.000546322	0.00724471	23	17
Pathway.KEGG_PPAR signaling pathway	76	306	10	0.000580082	0.00737188	24	76
Pathway.KEGG_cGMP-PKG signaling pathway	167	306	16	0.000621428	0.00756156	25	138
Pathway.KEGG_Leishmaniasis	77	306	10	0.000644592	0.00756156	26	218
Pathway.KEGG_Th17 cell differentiation	107	306	12	0.000743281	0.00839633	27	212
Pathway.KEGG_EGFR tyrosine kinase inhibitor resistance	79	306	10	0.000791445	0.0086211	28	134
Pathway.KEGG_Long-term potentiation	67	306	9	0.000933257	0.00981529	29	33
Pathway.KEGG_Asthma	31	306	6	0.000968879	0.00985027	30	98
Pathway.KEGG_Pathways in cancer	531	306	35	0.00100331	0.00987125	31	38
Pathway.KEGG_Fc epsilon RI signaling pathway	68	306	9	0.00104032	0.00991556	32	235
Pathway.KEGG_Circadian entrainment	97	306	11	0.00111761	0.0103295	33	67
Pathway.KEGG_MAPK signaling pathway	295	306	22	0.00199267	0.0168824	36	43
Pathway.KEGG_Thyroid hormone signaling pathway	119	306	12	0.00189288	0.0168824	34	106
Pathway.KEGG_C-type lectin receptor signaling pathway	104	306	11	0.0019785	0.0168824	35	223
Pathway.KEGG_Thyroid cancer	37	306	6	0.002524	0.020806	37	221
Pathway.KEGG_Phospholipase D signaling pathway	148	306	13	0.00423615	0.0340007	38	77
Pathway.KEGG_Regulation of lipolysis in adipocytes	55	306	7	0.0046485	0.0363537	39	223
Pathway.KEGG_Prolactin signaling pathway	70	306	8	0.00496856	0.0378853	40	174
Pathway.KEGG_Ras signaling pathway	232	306	17	0.00746012	0.055496	41	150
Pathway.KEGG_Th1 and Th2 cell differentiation	92	306	9	0.0082679	0.0600407	42	139
Pathway.KEGG_IL-17 signaling pathway	94	306	9	0.00947632	0.0672157	43	195
Pathway.KEGG_Prion diseases	35	306	5	0.00995513	0.0690072	44	21
Pathway.KEGG_Adrenergic signaling in cardiomyocytes	149	306	12	0.0114881	0.0765561	45	53
Pathway.KEGG_Inflammatory bowel disease (IBD)	65	306	7	0.0115462	0.0765561	46	177
Pathway.KEGG_B cell receptor signaling pathway	82	306	8	0.0126711	0.0822275	47	126
Pathway.KEGG_Sphingolipid signaling pathway	119	306	10	0.0153643	0.0976272	48	127
Pathway.KEGG_Renin secretion	69	306	7	0.0157344	0.0979387	49	133
Pathway.KEGG_Estrogen signaling pathway	138	306	11	0.0163061	0.0994671	50	27
Pathway.KEGG_Shigellosis	236	306	16	0.0184461	0.110315	51	231
Pathway.KEGG_Bladder cancer	41	306	5	0.0190974	0.112014	52	210
Pathway.KEGG_Cell cycle	124	306	10	0.0199692	0.114024	53	50
Pathway.KEGG_Tuberculosis	180	306	13	0.0201879	0.114024	54	145
Pathway.KEGG_Salivary secretion	90	306	8	0.0212475	0.117827	55	196
Pathway.KEGG_Huntington disease	264	306	17	0.0241922	0.131761	56	18
Pathway.KEGG_Phenylalanine metabolism	17	306	3	0.0251989	0.134836	57	163
Pathway.KEGG_Kaposi sarcoma-associated herpesvirus infection	186	306	13	0.0256416	0.134839	58	225
Pathway.KEGG_Viral myocarditis	60	306	6	0.0262274	0.135582	59	220
Pathway.KEGG_Cholinergic synapse	112	306	9	0.0271032	0.137774	60	6
Pathway.KEGG_Natural killer cell mediated cytotoxicity	131	306	10	0.0280124	0.140062	61	179
Pathway.KEGG_Prostate cancer	97	306	8	0.031585	0.155378	62	116
Pathway.KEGG_Progesterone-mediated oocyte maturation	99	306	8	0.0350779	0.169822	63	234
Pathway.KEGG_Neurotrophin signaling pathway	119	306	9	0.0379693	0.180947	64	62
Pathway.KEGG_Non-small cell lung cancer	66	306	6	0.0394532	0.183615	65	131
Pathway.KEGG_Yersinia infection	120	306	9	0.0397332	0.183615	66	237
Pathway.KEGG_Acute myeloid leukemia	67	306	6	0.0420035	0.19121	67	112
Pathway.KEGG_Epstein-Barr virus infection	201	306	13	0.0439238	0.197011	68	191
Pathway.KEGG_JAK-STAT signaling pathway	162	306	11	0.0456322	0.198826	69.5	122
Pathway.KEGG_Hepatitis B	162	306	11	0.0456322	0.198826	69.5	123
Pathway.KEGG_Central carbon metabolism in cancer	69	306	6	0.0474099	0.200834	71.5	190
Pathway.KEGG_Renal cell carcinoma	69	306	6	0.0474099	0.200834	71.5	214
Pathway.KEGG_Epithelial cell signaling in Helicobacter pylori infection	70	306	6	0.0502674	0.210021	73	183
Pathway.KEGG_Bile secretion	72	306	6	0.0562934	0.228927	75	162
Pathway.KEGG_Allograft rejection	38	306	4	0.0556084	0.228927	74	200
Pathway.KEGG_Chemokine signaling pathway	189	306	12	0.0578267	0.232068	76	12
Pathway.KEGG_Non-alcoholic fatty liver disease (NAFLD)	149	306	10	0.0587288	0.232627	77	196
Pathway.KEGG_Rheumatoid arthritis	93	306	7	0.0643936	0.24247	80	47
Pathway.KEGG_GnRH signaling pathway	93	306	7	0.0643936	0.24247	80	144
Pathway.KEGG_Toxoplasmosis	112	306	8	0.0641854	0.24247	78	151
Pathway.KEGG_Fc gamma R-mediated phagocytosis	93	306	7	0.0643936	0.24247	80	209
Pathway.KEGG_Graft-versus-host disease	41	306	4	0.0699022	0.260002	82	220
Pathway.KEGG_Arrhythmogenic right ventricular cardiomyopathy (ARVC)	77	306	6	0.073185	0.268933	83	158
Pathway.KEGG_Long-term depression	60	306	5	0.0780996	0.272253	87	5
Pathway.KEGG_Apoptosis	136	306	9	0.0757468	0.272253	84	8
Pathway.KEGG_Synaptic vesicle cycle	78	306	6	0.0768763	0.272253	85.5	74
Pathway.KEGG_Focal adhesion	199	306	12	0.0785517	0.272253	88	83
Pathway.KEGG_Antigen processing and presentation	78	306	6	0.0768763	0.272253	85.5	91
Pathway.KEGG_Type I diabetes mellitus	43	306	4	0.0803786	0.272394	90	132
Pathway.KEGG_Endocrine resistance	98	306	7	0.0803579	0.272394	89	231
Pathway.KEGG_PI3K-Akt signaling pathway	354	306	19	0.0835615	0.277025	92	44
Pathway.KEGG_Viral carcinogenesis	201	306	12	0.083199	0.277025	91	213
Pathway.KEGG_ABC transporters	45	306	4	0.0915855	0.300361	93	89
Pathway.KEGG_Type II diabetes mellitus	46	306	4	0.0974539	0.316207	94	26
Pathway.KEGG_Transcriptional misregulation in cancer	186	306	11	0.0992747	0.318724	95	107
Pathway.KEGG_T cell receptor signaling pathway	104	306	7	0.102277	0.321594	97	71
Pathway.KEGG_Platelet activation	124	306	8	0.101452	0.321594	96	136
Pathway.KEGG_Complement and coagulation cascades	85	306	6	0.105585	0.325287	98.5	45
Pathway.KEGG_ErbB signaling pathway	85	306	6	0.105585	0.325287	98.5	131
Pathway.KEGG_Circadian rhythm	31	306	3	0.113195	0.345244	100	67
Pathway.KEGG_Oocyte meiosis	128	306	8	0.116102	0.350605	101	205
Pathway.KEGG_HIF-1 signaling pathway	109	306	7	0.122785	0.360203	103	155
Pathway.KEGG_Malaria	50	306	4	0.122599	0.360203	102	167
Pathway.KEGG_Adipocytokine signaling pathway	69	306	5	0.122823	0.360203	104	177
Pathway.KEGG_Human T-cell leukemia virus 1 infection	219	306	12	0.132646	0.385305	105	179
Pathway.KEGG_TNF signaling pathway	112	306	7	0.136028	0.3914	106	23
Pathway.KEGG_Hepatitis C	155	306	9	0.138344	0.394344	107	132
Pathway.KEGG_Melanoma	72	306	5	0.139906	0.395106	108	151
Pathway.KEGG_Pathogenic Escherichia coli infection	202	306	11	0.149918	0.419495	109	102
Pathway.KEGG_Axon guidance	181	306	10	0.154232	0.427642	110	153
Pathway.KEGG_Tyrosine metabolism	36	306	3	0.1571	0.430998	111	54
Pathway.KEGG_Wnt signaling pathway	160	306	9	0.158268	0.430998	112	95
Pathway.KEGG_Fluid shear stress and atherosclerosis	139	306	8	0.16181	0.436744	113	30
Pathway.KEGG_Chronic myeloid leukemia	76	306	5	0.164188	0.439276	114	112
Pathway.KEGG_Aldosterone-regulated sodium reabsorption	37	306	3	0.166442	0.441433	115	193
Pathway.KEGG_Choline metabolism in cancer	98	306	6	0.171254	0.449158	116	209
Pathway.KEGG_Legionellosis	57	306	4	0.1723	0.449158	117	234
Pathway.KEGG_AMPK signaling pathway	120	306	7	0.174536	0.451131	118	117
Pathway.KEGG_Endometrial cancer	58	306	4	0.179908	0.461109	119	178
Pathway.KEGG_AGE-RAGE signaling pathway in diabetic complications	100	306	6	0.182613	0.464141	120	66
Pathway.KEGG_VEGF signaling pathway	59	306	4	0.187627	0.472943	121	99
Pathway.KEGG_NF-kappa B signaling pathway	102	306	6	0.194263	0.481708	122.5	39
Pathway.KEGG_Chagas disease (American trypanosomiasis)	102	306	6	0.194263	0.481708	122.5	216
Pathway.KEGG_Breast cancer	147	306	8	0.199579	0.490899	124	69
Pathway.KEGG_Influenza A	170	306	9	0.201953	0.492764	125	146
Pathway.KEGG_Toll-like receptor signaling pathway	104	306	6	0.206186	0.495171	127	103
Pathway.KEGG_Fat digestion and absorption	41	306	3	0.205276	0.495171	126	219
Pathway.KEGG_Gastric cancer	149	306	8	0.209545	0.499307	128	190
Pathway.KEGG_Renin-angiotensin system	23	306	2	0.218585	0.512833	129.5	64
Pathway.KEGG_Histidine metabolism	23	306	2	0.218585	0.512833	129.5	146
Pathway.KEGG_GnRH secretion	64	306	4	0.227677	0.530088	131	164
Pathway.KEGG_Vitamin digestion and absorption	24	306	2	0.232844	0.53801	132	159
Pathway.KEGG_Vascular smooth muscle contraction	132	306	7	0.239766	0.549839	133	166
Pathway.KEGG_Folate biosynthesis	26	306	2	0.261498	0.590792	135	57
Pathway.KEGG_Hypertrophic cardiomyopathy (HCM)	90	306	5	0.259955	0.590792	134	158
Pathway.KEGG_Cellular senescence	160	306	8	0.267499	0.595527	137	46
Pathway.KEGG_Nucleotide excision repair	47	306	3	0.266683	0.595527	136	217
Pathway.KEGG_Small cell lung cancer	92	306	5	0.274644	0.607003	138	137
Pathway.KEGG_Intestinal immune network for IgA production	49	306	3	0.287653	0.631181	139	189
Pathway.KEGG_Human immunodeficiency virus 1 infection	212	306	10	0.291462	0.634972	140	19
Pathway.KEGG_Regulation of actin cytoskeleton	213	306	10	0.296401	0.637033	141	60
Pathway.KEGG_MicroRNAs in cancer	310	306	14	0.296586	0.637033	142	169
Pathway.KEGG_Parkinson disease	142	306	7	0.299191	0.638135	143	2
Pathway.KEGG_Dilated cardiomyopathy (DCM)	96	306	5	0.304501	0.64495	144	158
Pathway.KEGG_Ovarian steroidogenesis	51	306	3	0.308745	0.649429	145	154
Pathway.KEGG_Glioma	75	306	4	0.321537	0.671705	146	72
Pathway.KEGG_Cell adhesion molecules (CAMs)	147	306	7	0.330035	0.676074	148	93
Pathway.KEGG_Autoimmune thyroid disease	53	306	3	0.329889	0.676074	147	176
Pathway.KEGG_Pertussis	76	306	4	0.330279	0.676074	149	179
Pathway.KEGG_Inflammatory mediator regulation of TRP channels	100	306	5	0.334816	0.676284	151	229
Pathway.KEGG_Antifolate resistance	31	306	2	0.332894	0.676284	150	236
Pathway.KEGG_Melanogenesis	101	306	5	0.342442	0.687136	152	161
Pathway.KEGG_Ubiquinone and other terpenoid-quinone biosynthesis	11	306	1	0.348561	0.694843	153	111
Pathway.KEGG_Human cytomegalovirus infection	225	306	10	0.35712	0.707284	154	158
Pathway.KEGG_Phagosome	152	306	7	0.361333	0.711009	155	51
Pathway.KEGG_Oxytocin signaling pathway	153	306	7	0.367627	0.718759	156	184
Pathway.KEGG_Relaxin signaling pathway	129	306	6	0.370657	0.720065	157	235
Pathway.KEGG_Proteoglycans in cancer	204	306	9	0.377159	0.72806	158	221
Pathway.KEGG_Human papillomavirus infection	330	306	14	0.381376	0.73157	159	225
Pathway.KEGG_NOD-like receptor signaling pathway	181	306	8	0.387676	0.739008	160	206
Pathway.KEGG_Insulin resistance	108	306	5	0.395998	0.749709	161	49
Pathway.KEGG_Systemic lupus erythematosus	133	306	6	0.398206	0.749709	162	130
Pathway.KEGG_Alanine, aspartate and glutamate metabolism	36	306	2	0.402219	0.752618	163	15
Pathway.KEGG_Ubiquitin mediated proteolysis	136	306	6	0.41884	0.774218	165	25
Pathway.KEGG_Colorectal cancer	86	306	4	0.417669	0.774218	164	92
Pathway.KEGG_Arachidonic acid metabolism	63	306	3	0.434256	0.793101	167	96
Pathway.KEGG_Salmonella infection	214	306	9	0.432184	0.793101	166	208
Pathway.KEGG_Various types of N-glycan biosynthesis	39	306	2	0.442169	0.800402	168	171
Pathway.KEGG_PD-L1 expression and PD-1 checkpoint pathway in cancer	89	306	4	0.443502	0.800402	169	231
Pathway.KEGG_TGF-beta signaling pathway	94	306	4	0.485735	0.856353	173	81
Pathway.KEGG_Tryptophan metabolism	42	306	2	0.480607	0.856353	170.5	87
Pathway.KEGG_Primary bile acid biosynthesis	17	306	1	0.484486	0.856353	172	181
Pathway.KEGG_Porphyrin and chlorophyll metabolism	42	306	2	0.480607	0.856353	170.5	202
Pathway.KEGG_Other glycan degradation	18	306	1	0.504214	0.883824	174	168
Pathway.KEGG_Viral protein interaction with cytokine and cytokine receptor	100	306	4	0.534624	0.921245	177	101
Pathway.KEGG_Bacterial invasion of epithelial cells	73	306	3	0.532123	0.921245	175.5	230
Pathway.KEGG_Platinum drug resistance	73	306	3	0.532123	0.921245	175.5	233
Pathway.KEGG_One carbon pool by folate	20	306	1	0.541441	0.922568	179	63
Pathway.KEGG_Ether lipid metabolism	47	306	2	0.540918	0.922568	178	208
Pathway.KEGG_Arginine biosynthesis	21	306	1	0.558997	0.947189	180	110
Pathway.KEGG_FoxO signaling pathway	131	306	5	0.564819	0.951767	181	149
Pathway.KEGG_Arginine and proline metabolism	50	306	2	0.574713	0.954587	182.5	80
Pathway.KEGG_Terpenoid backbone biosynthesis	22	306	1	0.575882	0.954587	184	152
Pathway.KEGG_N-Glycan biosynthesis	50	306	2	0.574713	0.954587	182.5	160
Pathway.KEGG_Mannose type O-glycan biosynthesis	23	306	1	0.592123	0.965762	186.5	192
Pathway.KEGG_Necroptosis	162	306	6	0.58924	0.965762	185	220
Pathway.KEGG_Proximal tubule bicarbonate reclamation	23	306	1	0.592123	0.965762	186.5	237
Pathway.KEGG_Chemical carcinogenesis	82	306	3	0.611543	0.976548	191	129
Pathway.KEGG_Measles	138	306	5	0.611429	0.976548	190	201
Pathway.KEGG_Apelin signaling pathway	137	306	5	0.604948	0.976548	188	235
Pathway.KEGG_Endocrine and other factor-regulated calcium reabsorption	53	306	2	0.606663	0.976548	189	235
Pathway.KEGG_Endocytosis	249	306	9	0.615798	0.978221	192	41
Pathway.KEGG_Signaling pathways regulating pluripotency of stem cells	140	306	5	0.624205	0.98239	193	78
Pathway.KEGG_Hepatocellular carcinoma	168	306	6	0.624865	0.98239	194	180
Pathway.KEGG_Tight junction	169	306	6	0.630628	0.986367	195	135
Pathway.KEGG_Metabolic pathways	1489	306	35	0.999797	1	257	4
Pathway.KEGG_Proteasome	45	306	0	1	1	282	11
Pathway.KEGG_Insulin signaling pathway	137	306	3	0.900089	1	236.5	20
Pathway.KEGG_Insulin secretion	86	306	2	0.846378	1	229	20
Pathway.KEGG_Basal transcription factors	45	306	0	1	1	282	28
Pathway.KEGG_Glutathione metabolism	56	306	1	0.88787	1	232	29
Pathway.KEGG_Lysosome	123	306	2	0.952227	1	246	32
Pathway.KEGG_Fatty acid elongation	27	306	0	1	1	282	34
Pathway.KEGG_Fatty acid degradation	44	306	0	1	1	282	34
Pathway.KEGG_Fatty acid metabolism	57	306	1	0.892182	1	233	34
Pathway.KEGG_Fatty acid biosynthesis	18	306	0	1	1	282	35
Pathway.KEGG_Protein processing in endoplasmic reticulum	166	306	5	0.766075	1	216	36
Pathway.KEGG_Olfactory transduction	448	306	1	1	1	258	37
Pathway.KEGG_Autophagy - animal	137	306	3	0.900089	1	236.5	40
Pathway.KEGG_Cytokine-cytokine receptor interaction	294	306	9	0.797787	1	222	42
Pathway.KEGG_Cysteine and methionine metabolism	49	306	0	1	1	282	52
Pathway.KEGG_Steroid biosynthesis	20	306	0	1	1	282	55
Pathway.KEGG_Steroid hormone biosynthesis	60	306	0	1	1	282	56
Pathway.KEGG_Longevity regulating pathway	89	306	3	0.666761	1	200	58
Pathway.KEGG_Biosynthesis of unsaturated fatty acids	27	306	1	0.651118	1	196.5	65
Pathway.KEGG_Pancreatic secretion	102	306	0	1	1	282	73
Pathway.KEGG_Inositol phosphate metabolism	74	306	2	0.780617	1	218	75
Pathway.KEGG_Cortisol synthesis and secretion	65	306	2	0.716239	1	208	79
Pathway.KEGG_p53 signaling pathway	72	306	1	0.940164	1	241	82
Pathway.KEGG_Ascorbate and aldarate metabolism	27	306	0	1	1	282	84
Pathway.KEGG_mTOR signaling pathway	153	306	4	0.842108	1	228	85
Pathway.KEGG_Pantothenate and CoA biosynthesis	19	306	0	1	1	282	86
Pathway.KEGG_Peroxisome	83	306	2	0.831853	1	225	88
Pathway.KEGG_Galactose metabolism	31	306	0	1	1	282	94
Pathway.KEGG_Phosphatidylinositol signaling system	99	306	2	0.897021	1	235	95
Pathway.KEGG_Herpes simplex virus 1 infection	491	306	10	0.992363	1	255	97
Pathway.KEGG_Nitrogen metabolism	17	306	0	1	1	282	100
Pathway.KEGG_Spliceosome	149	306	2	0.979887	1	253	105
Pathway.KEGG_Thyroid hormone synthesis	74	306	0	1	1	282	106
Pathway.KEGG_Metabolism of xenobiotics by cytochrome P450	76	306	1	0.948869	1	244.5	108
Pathway.KEGG_Oxidative phosphorylation	133	306	2	0.965627	1	249	114
Pathway.KEGG_Lysine degradation	61	306	0	1	1	282	115
Pathway.KEGG_Nicotinate and nicotinamide metabolism	37	306	0	1	1	282	118
Pathway.KEGG_Ribosome biogenesis in eukaryotes	105	306	0	1	1	282	119
Pathway.KEGG_Ribosome	153	306	2	0.982437	1	254	119
Pathway.KEGG_Glycosaminoglycan degradation	19	306	0	1	1	282	120
Pathway.KEGG_Protein export	23	306	0	1	1	282	121
Pathway.KEGG_Pyruvate metabolism	39	306	0	1	1	282	124
Pathway.KEGG_Sphingolipid metabolism	47	306	1	0.840447	1	227	125
Pathway.KEGG_Citrate cycle (TCA cycle)	30	306	1	0.68971	1	202	129
Pathway.KEGG_Synthesis and degradation of ketone bodies	10	306	0	1	1	282	130
Pathway.KEGG_Selenocompound metabolism	17	306	0	1	1	282	131
Pathway.KEGG_Purine metabolism	130	306	4	0.737653	1	212	132
Pathway.KEGG_Thiamine metabolism	16	306	0	1	1	282	140
Pathway.KEGG_ECM-receptor interaction	88	306	1	0.968111	1	250	143
Pathway.KEGG_Fructose and mannose metabolism	33	306	0	1	1	282	157
Pathway.KEGG_Carbon metabolism	117	306	2	0.941933	1	242	157
Pathway.KEGG_Starch and sucrose metabolism	36	306	0	1	1	282	160
Pathway.KEGG_Taurine and hypotaurine metabolism	11	306	0	1	1	282	172
Pathway.KEGG_RNA degradation	79	306	1	0.954559	1	247	172
Pathway.KEGG_Biosynthesis of amino acids	75	306	2	0.786921	1	220	173
Pathway.KEGG_Aminoacyl-tRNA biosynthesis	66	306	1	0.924262	1	240	175
Pathway.KEGG_DNA replication	36	306	1	0.754592	1	214	176
Pathway.KEGG_Leukocyte transendothelial migration	112	306	3	0.807358	1	223	181
Pathway.KEGG_Retinol metabolism	67	306	2	0.731787	1	210	184
Pathway.KEGG_Linoleic acid metabolism	29	306	0	1	1	282	185
Pathway.KEGG_mRNA surveillance pathway	91	306	1	0.971665	1	251	185
Pathway.KEGG_Glycosylphosphatidylinositol (GPI)-anchor biosynthesis	25	306	0	1	1	282	186
Pathway.KEGG_Staphylococcus aureus infection	96	306	3	0.716051	1	207	189
Pathway.KEGG_alpha-Linolenic acid metabolism	25	306	0	1	1	282	190
Pathway.KEGG_Mucin type O-glycan biosynthesis	31	306	1	0.701604	1	204	192
Pathway.KEGG_Other types of O-glycan biosynthesis	46	306	1	0.834074	1	226	192
Pathway.KEGG_Base excision repair	33	306	1	0.724045	1	209	192
Pathway.KEGG_Aldosterone synthesis and secretion	98	306	2	0.893755	1	234	193
Pathway.KEGG_Pentose and glucuronate interconversions	34	306	0	1	1	282	194
Pathway.KEGG_SNARE interactions in vesicular transport	33	306	0	1	1	282	195
Pathway.KEGG_Sulfur metabolism	10	306	0	1	1	282	196
Pathway.KEGG_Vibrio cholerae infection	50	306	1	0.858139	1	230.5	197
Pathway.KEGG_Pyrimidine metabolism	57	306	0	1	1	282	198
Pathway.KEGG_Glycerophospholipid metabolism	98	306	1	0.978496	1	252	198
Pathway.KEGG_Pancreatic cancer	76	306	1	0.948869	1	244.5	198
Pathway.KEGG_RNA polymerase	31	306	0	1	1	282	199
Pathway.KEGG_Cardiac muscle contraction	86	306	1	0.965499	1	248	199
Pathway.KEGG_RNA transport	179	306	1	0.999132	1	256	200
Pathway.KEGG_Thermogenesis	231	306	7	0.785716	1	219	203
Pathway.KEGG_Protein digestion and absorption	95	306	0	1	1	282	203
Pathway.KEGG_Hedgehog signaling pathway	50	306	1	0.858139	1	230.5	204
Pathway.KEGG_Homologous recombination	41	306	0	1	1	282	206
Pathway.KEGG_Cushing syndrome	155	306	5	0.711671	1	205.5	206
Pathway.KEGG_Pentose phosphate pathway	30	306	0	1	1	282	207
Pathway.KEGG_Glucagon signaling pathway	106	306	2	0.917392	1	239	209
Pathway.KEGG_Propanoate metabolism	34	306	1	0.734627	1	211	211
Pathway.KEGG_Butanoate metabolism	28	306	1	0.664486	1	199	212
Pathway.KEGG_Primary immunodeficiency	38	306	1	0.77306	1	217	212
Pathway.KEGG_Vasopressin-regulated water reabsorption	44	306	1	0.820557	1	224	214
Pathway.KEGG_2-Oxocarboxylic acid metabolism	18	306	0	1	1	282	216
Pathway.KEGG_Carbohydrate digestion and absorption	47	306	0	1	1	282	220
Pathway.KEGG_Non-homologous end-joining	13	306	0	1	1	282	221
Pathway.KEGG_Gastric acid secretion	75	306	1	0.946819	1	243	222
Pathway.KEGG_Mineral absorption	58	306	2	0.655812	1	198	222
Pathway.KEGG_Ferroptosis	40	306	1	0.790142	1	221	224
Pathway.KEGG_African trypanosomiasis	37	306	1	0.764006	1	215	224
Pathway.KEGG_Glycerolipid metabolism	61	306	2	0.68288	1	201	226
Pathway.KEGG_Glyoxylate and dicarboxylate metabolism	30	306	0	1	1	282	227
Pathway.KEGG_RIG-I-like receptor signaling pathway	70	306	2	0.753752	1	213	228
Pathway.KEGG_Basal cell carcinoma	63	306	2	0.699943	1	203	229
Pathway.KEGG_Mismatch repair	23	306	0	1	1	282	230
Pathway.KEGG_Fanconi anemia pathway	54	306	0	1	1	282	232
Pathway.KEGG_Cytosolic DNA-sensing pathway	63	306	0	1	1	282	232
Pathway.KEGG_Hippo signaling pathway	155	306	5	0.711671	1	205.5	234
Pathway.KEGG_Phototransduction	28	306	0	1	1	282	235
Pathway.KEGG_Amino sugar and nucleotide sugar metabolism	48	306	0	1	1	282	235
Pathway.KEGG_Maturity onset diabetes of the young	26	306	0	1	1	282	236
Pathway.KEGG_Collecting duct acid secretion	27	306	1	0.651118	1	196.5	236
Pathway.KEGG_Amoebiasis	102	306	2	0.906266	1	238	237

## Sheet: S.Table 9
Supplementary Table 9. Enrichment for genetically defined AD genes. Supplementary Table 3 was used as the input gene lists for this enrichment test. Only KEGG was used in this analysis.
Pathway	Pathway_size	AD_set_size	Intersect	Pvalue	Adj_pvalue	Enrichment_rank	Literature_rank
Pathway.KEGG_Asthma	31	40	6	7.0301e-09	2.14418e-06	1	98
Pathway.KEGG_Hematopoietic cell lineage	99	40	8	2.2648e-08	2.61227e-06	2	147
Pathway.KEGG_Allograft rejection	38	40	6	2.56944e-08	2.61227e-06	3	200
Pathway.KEGG_Graft-versus-host disease	41	40	6	4.13934e-08	3.15625e-06	4	220
Pathway.KEGG_Type I diabetes mellitus	43	40	6	5.57152e-08	3.39863e-06	5	132
Pathway.KEGG_Antigen processing and presentation	78	40	7	9.07468e-08	3.95397e-06	7	91
Pathway.KEGG_Leishmaniasis	77	40	7	8.29029e-08	3.95397e-06	6	218
Pathway.KEGG_Intestinal immune network for IgA production	49	40	6	1.25028e-07	4.76671e-06	8	189
Pathway.KEGG_Autoimmune thyroid disease	53	40	6	2.02285e-07	6.85522e-06	9	176
Pathway.KEGG_Viral myocarditis	60	40	6	4.29993e-07	1.31148e-05	10	220
Pathway.KEGG_Inflammatory bowel disease (IBD)	65	40	6	6.96594e-07	1.93147e-05	11	177
Pathway.KEGG_Rheumatoid arthritis	93	40	6	5.80313e-06	0.00013615	13	47
Pathway.KEGG_Th1 and Th2 cell differentiation	92	40	6	5.44862e-06	0.00013615	12	139
Pathway.KEGG_Staphylococcus aureus infection	96	40	6	6.98083e-06	0.000152082	14	189
Pathway.KEGG_Th17 cell differentiation	107	40	6	1.30723e-05	0.000265804	15	212
Pathway.KEGG_Alzheimer disease	171	40	7	1.83499e-05	0.000310929	18	1
Pathway.KEGG_Influenza A	170	40	7	1.7663e-05	0.000310929	17	146
Pathway.KEGG_Toxoplasmosis	112	40	6	1.69914e-05	0.000310929	16	151
Pathway.KEGG_Tuberculosis	180	40	7	2.55896e-05	0.00041078	19	145
Pathway.KEGG_Systemic lupus erythematosus	133	40	6	4.50957e-05	0.00068771	20	130
Pathway.KEGG_Cell adhesion molecules (CAMs)	147	40	6	7.8971e-05	0.00114696	21	93
Pathway.KEGG_Phagosome	152	40	6	9.50978e-05	0.0013184	22	51
Pathway.KEGG_Epstein-Barr virus infection	201	40	6	0.000435527	0.00577546	23	191
Pathway.KEGG_Human T-cell leukemia virus 1 infection	219	40	6	0.000686379	0.00872274	24	179
Pathway.KEGG_Notch signaling pathway	53	40	3	0.00227131	0.02771	25	48
Pathway.KEGG_Herpes simplex virus 1 infection	491	40	8	0.00252897	0.0296668	26	97
Pathway.KEGG_Legionellosis	57	40	2	0.0326288	0.368584	27	234
Pathway.KEGG_Complement and coagulation cascades	85	40	2	0.0669204	0.728954	28	45
Pathway.KEGG_Fc gamma R-mediated phagocytosis	93	40	2	0.0782406	0.822875	29	209
Pathway.KEGG_Parkinson disease	142	40	1	0.511769	1	65	2
Pathway.KEGG_Metabolic pathways	1489	40	2	0.997327	1	84	4
Pathway.KEGG_Long-term depression	60	40	0	1	1	195	5
Pathway.KEGG_Cholinergic synapse	112	40	0	1	1	195	6
Pathway.KEGG_Apoptosis	136	40	0	1	1	195	8
Pathway.KEGG_Amyotrophic lateral sclerosis (ALS)	57	40	0	1	1	195	10
Pathway.KEGG_Proteasome	45	40	0	1	1	195	11
Pathway.KEGG_Chemokine signaling pathway	189	40	1	0.616007	1	77	12
Pathway.KEGG_Calcium signaling pathway	193	40	1	0.623801	1	78	13
Pathway.KEGG_Glutamatergic synapse	114	40	0	1	1	195	14
Pathway.KEGG_Alanine, aspartate and glutamate metabolism	36	40	0	1	1	195	15
Pathway.KEGG_Dopaminergic synapse	132	40	0	1	1	195	16
Pathway.KEGG_Cholesterol metabolism	50	40	1	0.22197	1	39.5	17
Pathway.KEGG_Huntington disease	264	40	2	0.381614	1	54	18
Pathway.KEGG_Human immunodeficiency virus 1 infection	212	40	1	0.658766	1	79	19
Pathway.KEGG_Insulin signaling pathway	137	40	0	1	1	195	20
Pathway.KEGG_Insulin secretion	86	40	0	1	1	195	20
Pathway.KEGG_Prion diseases	35	40	0	1	1	195	21
Pathway.KEGG_Alcoholism	184	40	0	1	1	195	22
Pathway.KEGG_TNF signaling pathway	112	40	0	1	1	195	23
Pathway.KEGG_Serotonergic synapse	115	40	1	0.439905	1	59	24
Pathway.KEGG_Ubiquitin mediated proteolysis	136	40	0	1	1	195	25
Pathway.KEGG_Type II diabetes mellitus	46	40	0	1	1	195	26
Pathway.KEGG_Estrogen signaling pathway	138	40	0	1	1	195	27
Pathway.KEGG_Basal transcription factors	45	40	0	1	1	195	28
Pathway.KEGG_Glutathione metabolism	56	40	0	1	1	195	29
Pathway.KEGG_Fluid shear stress and atherosclerosis	139	40	2	0.152449	1	35	30
Pathway.KEGG_Lysosome	123	40	1	0.462209	1	61	32
Pathway.KEGG_Long-term potentiation	67	40	0	1	1	195	33
Pathway.KEGG_Fatty acid elongation	27	40	0	1	1	195	34
Pathway.KEGG_Fatty acid degradation	44	40	0	1	1	195	34
Pathway.KEGG_Fatty acid metabolism	57	40	0	1	1	195	34
Pathway.KEGG_Fatty acid biosynthesis	18	40	0	1	1	195	35
Pathway.KEGG_Protein processing in endoplasmic reticulum	166	40	1	0.56804	1	73	36
Pathway.KEGG_Olfactory transduction	448	40	1	0.90045	1	83	37
Pathway.KEGG_Pathways in cancer	531	40	0	1	1	195	38
Pathway.KEGG_NF-kappa B signaling pathway	102	40	0	1	1	195	39
Pathway.KEGG_Autophagy - animal	137	40	2	0.148977	1	34	40
Pathway.KEGG_Endocytosis	249	40	3	0.126816	1	32	41
Pathway.KEGG_Cytokine-cytokine receptor interaction	294	40	0	1	1	195	42
Pathway.KEGG_MAPK signaling pathway	295	40	2	0.436329	1	58	43
Pathway.KEGG_PI3K-Akt signaling pathway	354	40	0	1	1	195	44
Pathway.KEGG_GABAergic synapse	89	40	0	1	1	195	44
Pathway.KEGG_Cellular senescence	160	40	1	0.554596	1	71	46
Pathway.KEGG_Insulin resistance	108	40	0	1	1	195	49
Pathway.KEGG_Cell cycle	124	40	0	1	1	195	50
Pathway.KEGG_Cysteine and methionine metabolism	49	40	0	1	1	195	52
Pathway.KEGG_Adrenergic signaling in cardiomyocytes	149	40	0	1	1	195	53
Pathway.KEGG_Tyrosine metabolism	36	40	0	1	1	195	54
Pathway.KEGG_Steroid biosynthesis	20	40	0	1	1	195	55
Pathway.KEGG_Steroid hormone biosynthesis	60	40	0	1	1	195	56
Pathway.KEGG_Folate biosynthesis	26	40	0	1	1	195	57
Pathway.KEGG_Longevity regulating pathway	89	40	0	1	1	195	58
Pathway.KEGG_Nicotine addiction	40	40	0	1	1	195	59
Pathway.KEGG_Regulation of actin cytoskeleton	213	40	0	1	1	195	60
Pathway.KEGG_cAMP signaling pathway	216	40	0	1	1	195	61
Pathway.KEGG_Neurotrophin signaling pathway	119	40	2	0.118584	1	31	62
Pathway.KEGG_One carbon pool by folate	20	40	0	1	1	195	63
Pathway.KEGG_Renin-angiotensin system	23	40	1	0.108865	1	30	64
Pathway.KEGG_Biosynthesis of unsaturated fatty acids	27	40	0	1	1	195	65
Pathway.KEGG_AGE-RAGE signaling pathway in diabetic complications	100	40	0	1	1	195	66
Pathway.KEGG_Circadian rhythm	31	40	0	1	1	195	67
Pathway.KEGG_Circadian entrainment	97	40	0	1	1	195	67
Pathway.KEGG_Breast cancer	147	40	0	1	1	195	69
Pathway.KEGG_T cell receptor signaling pathway	104	40	0	1	1	195	71
Pathway.KEGG_Glioma	75	40	0	1	1	195	72
Pathway.KEGG_Pancreatic secretion	102	40	0	1	1	195	73
Pathway.KEGG_Synaptic vesicle cycle	78	40	1	0.324455	1	50	74
Pathway.KEGG_Inositol phosphate metabolism	74	40	1	0.310664	1	47	75
Pathway.KEGG_PPAR signaling pathway	76	40	0	1	1	195	76
Pathway.KEGG_Phospholipase D signaling pathway	148	40	1	0.526472	1	66.5	77
Pathway.KEGG_Signaling pathways regulating pluripotency of stem cells	140	40	0	1	1	195	78
Pathway.KEGG_Cortisol synthesis and secretion	65	40	0	1	1	195	79
Pathway.KEGG_Arginine and proline metabolism	50	40	0	1	1	195	80
Pathway.KEGG_TGF-beta signaling pathway	94	40	0	1	1	195	81
Pathway.KEGG_p53 signaling pathway	72	40	0	1	1	195	82
Pathway.KEGG_Focal adhesion	199	40	0	1	1	195	83
Pathway.KEGG_Ascorbate and aldarate metabolism	27	40	0	1	1	195	84
Pathway.KEGG_mTOR signaling pathway	153	40	0	1	1	195	85
Pathway.KEGG_Pantothenate and CoA biosynthesis	19	40	0	1	1	195	86
Pathway.KEGG_Tryptophan metabolism	42	40	0	1	1	195	87
Pathway.KEGG_Peroxisome	83	40	0	1	1	195	88
Pathway.KEGG_ABC transporters	45	40	1	0.202138	1	38	89
Pathway.KEGG_Colorectal cancer	86	40	0	1	1	195	92
Pathway.KEGG_Galactose metabolism	31	40	0	1	1	195	94
Pathway.KEGG_Phosphatidylinositol signaling system	99	40	1	0.392557	1	55	95
Pathway.KEGG_Wnt signaling pathway	160	40	2	0.189791	1	36	95
Pathway.KEGG_Arachidonic acid metabolism	63	40	0	1	1	195	96
Pathway.KEGG_VEGF signaling pathway	59	40	0	1	1	195	99
Pathway.KEGG_Nitrogen metabolism	17	40	0	1	1	195	100
Pathway.KEGG_Viral protein interaction with cytokine and cytokine receptor	100	40	0	1	1	195	101
Pathway.KEGG_Pathogenic Escherichia coli infection	202	40	0	1	1	195	102
Pathway.KEGG_Toll-like receptor signaling pathway	104	40	0	1	1	195	103
Pathway.KEGG_Spliceosome	149	40	0	1	1	195	105
Pathway.KEGG_Thyroid hormone synthesis	74	40	0	1	1	195	106
Pathway.KEGG_Thyroid hormone signaling pathway	119	40	0	1	1	195	106
Pathway.KEGG_Transcriptional misregulation in cancer	186	40	2	0.237541	1	42	107
Pathway.KEGG_Metabolism of xenobiotics by cytochrome P450	76	40	0	1	1	195	108
Pathway.KEGG_Arginine biosynthesis	21	40	0	1	1	195	110
Pathway.KEGG_Ubiquinone and other terpenoid-quinone biosynthesis	11	40	0	1	1	195	111
Pathway.KEGG_Chronic myeloid leukemia	76	40	0	1	1	195	112
Pathway.KEGG_Acute myeloid leukemia	67	40	0	1	1	195	112
Pathway.KEGG_Oxidative phosphorylation	133	40	1	0.488875	1	63	114
Pathway.KEGG_Lysine degradation	61	40	0	1	1	195	115
Pathway.KEGG_Prostate cancer	97	40	0	1	1	195	116
Pathway.KEGG_AMPK signaling pathway	120	40	0	1	1	195	117
Pathway.KEGG_Nicotinate and nicotinamide metabolism	37	40	0	1	1	195	118
Pathway.KEGG_Ribosome biogenesis in eukaryotes	105	40	0	1	1	195	119
Pathway.KEGG_Ribosome	153	40	0	1	1	195	119
Pathway.KEGG_Glycosaminoglycan degradation	19	40	0	1	1	195	120
Pathway.KEGG_Amphetamine addiction	69	40	0	1	1	195	120
Pathway.KEGG_Protein export	23	40	0	1	1	195	121
Pathway.KEGG_JAK-STAT signaling pathway	162	40	0	1	1	195	122
Pathway.KEGG_Hepatitis B	162	40	1	0.559122	1	72	123
Pathway.KEGG_Pyruvate metabolism	39	40	0	1	1	195	124
Pathway.KEGG_Sphingolipid metabolism	47	40	0	1	1	195	125
Pathway.KEGG_B cell receptor signaling pathway	82	40	1	0.337976	1	51	126
Pathway.KEGG_Cocaine addiction	49	40	0	1	1	195	126
Pathway.KEGG_Sphingolipid signaling pathway	119	40	0	1	1	195	127
Pathway.KEGG_Citrate cycle (TCA cycle)	30	40	0	1	1	195	129
Pathway.KEGG_Chemical carcinogenesis	82	40	0	1	1	195	129
Pathway.KEGG_Synthesis and degradation of ketone bodies	10	40	0	1	1	195	130
Pathway.KEGG_Selenocompound metabolism	17	40	0	1	1	195	131
Pathway.KEGG_ErbB signaling pathway	85	40	0	1	1	195	131
Pathway.KEGG_Non-small cell lung cancer	66	40	0	1	1	195	131
Pathway.KEGG_Purine metabolism	130	40	0	1	1	195	132
Pathway.KEGG_Hepatitis C	155	40	1	0.543082	1	70	132
Pathway.KEGG_Renin secretion	69	40	1	0.293039	1	44	133
Pathway.KEGG_EGFR tyrosine kinase inhibitor resistance	79	40	0	1	1	195	134
Pathway.KEGG_Tight junction	169	40	0	1	1	195	135
Pathway.KEGG_Platelet activation	124	40	0	1	1	195	136
Pathway.KEGG_Small cell lung cancer	92	40	0	1	1	195	137
Pathway.KEGG_cGMP-PKG signaling pathway	167	40	1	0.570242	1	74	138
Pathway.KEGG_Thiamine metabolism	16	40	0	1	1	195	140
Pathway.KEGG_Morphine addiction	91	40	0	1	1	195	141
Pathway.KEGG_ECM-receptor interaction	88	40	0	1	1	195	143
Pathway.KEGG_Taste transduction	83	40	0	1	1	195	143
Pathway.KEGG_GnRH signaling pathway	93	40	1	0.373814	1	53	144
Pathway.KEGG_Histidine metabolism	23	40	0	1	1	195	146
Pathway.KEGG_Retrograde endocannabinoid signaling	148	40	1	0.526472	1	66.5	148
Pathway.KEGG_FoxO signaling pathway	131	40	0	1	1	195	149
Pathway.KEGG_Ras signaling pathway	232	40	0	1	1	195	150
Pathway.KEGG_Melanoma	72	40	0	1	1	195	151
Pathway.KEGG_Terpenoid backbone biosynthesis	22	40	0	1	1	195	152
Pathway.KEGG_Axon guidance	181	40	1	0.599944	1	75.5	153
Pathway.KEGG_Ovarian steroidogenesis	51	40	0	1	1	195	154
Pathway.KEGG_HIF-1 signaling pathway	109	40	0	1	1	195	155
Pathway.KEGG_Fructose and mannose metabolism	33	40	0	1	1	195	157
Pathway.KEGG_Carbon metabolism	117	40	0	1	1	195	157
Pathway.KEGG_Human cytomegalovirus infection	225	40	1	0.680841	1	80	158
Pathway.KEGG_Hypertrophic cardiomyopathy (HCM)	90	40	1	0.364232	1	52	158
Pathway.KEGG_Arrhythmogenic right ventricular cardiomyopathy (ARVC)	77	40	1	0.321032	1	48	158
Pathway.KEGG_Dilated cardiomyopathy (DCM)	96	40	0	1	1	195	158
Pathway.KEGG_Vitamin digestion and absorption	24	40	0	1	1	195	159
Pathway.KEGG_Starch and sucrose metabolism	36	40	0	1	1	195	160
Pathway.KEGG_N-Glycan biosynthesis	50	40	0	1	1	195	160
Pathway.KEGG_Melanogenesis	101	40	0	1	1	195	161
Pathway.KEGG_Bile secretion	72	40	0	1	1	195	162
Pathway.KEGG_Phenylalanine metabolism	17	40	0	1	1	195	163
Pathway.KEGG_GnRH secretion	64	40	0	1	1	195	164
Pathway.KEGG_Vascular smooth muscle contraction	132	40	0	1	1	195	166
Pathway.KEGG_Malaria	50	40	1	0.22197	1	39.5	167
Pathway.KEGG_Other glycan degradation	18	40	0	1	1	195	168
Pathway.KEGG_MicroRNAs in cancer	310	40	0	1	1	195	169
Pathway.KEGG_Various types of N-glycan biosynthesis	39	40	0	1	1	195	171
Pathway.KEGG_Taurine and hypotaurine metabolism	11	40	0	1	1	195	172
Pathway.KEGG_RNA degradation	79	40	0	1	1	195	172
Pathway.KEGG_Biosynthesis of amino acids	75	40	0	1	1	195	173
Pathway.KEGG_Prolactin signaling pathway	70	40	0	1	1	195	174
Pathway.KEGG_Aminoacyl-tRNA biosynthesis	66	40	0	1	1	195	175
Pathway.KEGG_DNA replication	36	40	0	1	1	195	176
Pathway.KEGG_Adipocytokine signaling pathway	69	40	0	1	1	195	177
Pathway.KEGG_Endometrial cancer	58	40	0	1	1	195	178
Pathway.KEGG_Natural killer cell mediated cytotoxicity	131	40	1	0.483647	1	62	179
Pathway.KEGG_Pertussis	76	40	0	1	1	195	179
Pathway.KEGG_Hepatocellular carcinoma	168	40	0	1	1	195	180
Pathway.KEGG_Primary bile acid biosynthesis	17	40	0	1	1	195	181
Pathway.KEGG_Leukocyte transendothelial migration	112	40	1	0.43131	1	57	181
Pathway.KEGG_Gap junction	88	40	0	1	1	195	182
Pathway.KEGG_Epithelial cell signaling in Helicobacter pylori infection	70	40	1	0.296599	1	45	183
Pathway.KEGG_Retinol metabolism	67	40	0	1	1	195	184
Pathway.KEGG_Oxytocin signaling pathway	153	40	1	0.538395	1	69	184
Pathway.KEGG_Linoleic acid metabolism	29	40	0	1	1	195	185
Pathway.KEGG_mRNA surveillance pathway	91	40	0	1	1	195	185
Pathway.KEGG_Glycosylphosphatidylinositol (GPI)-anchor biosynthesis	25	40	0	1	1	195	186
Pathway.KEGG_Osteoclast differentiation	128	40	2	0.133574	1	33	188
Pathway.KEGG_alpha-Linolenic acid metabolism	25	40	0	1	1	195	190
Pathway.KEGG_Gastric cancer	149	40	0	1	1	195	190
Pathway.KEGG_Central carbon metabolism in cancer	69	40	0	1	1	195	190
Pathway.KEGG_Mucin type O-glycan biosynthesis	31	40	0	1	1	195	192
Pathway.KEGG_Other types of O-glycan biosynthesis	46	40	0	1	1	195	192
Pathway.KEGG_Mannose type O-glycan biosynthesis	23	40	0	1	1	195	192
Pathway.KEGG_Base excision repair	33	40	0	1	1	195	192
Pathway.KEGG_Aldosterone synthesis and secretion	98	40	0	1	1	195	193
Pathway.KEGG_Aldosterone-regulated sodium reabsorption	37	40	0	1	1	195	193
Pathway.KEGG_Pentose and glucuronate interconversions	34	40	0	1	1	195	194
Pathway.KEGG_SNARE interactions in vesicular transport	33	40	0	1	1	195	195
Pathway.KEGG_IL-17 signaling pathway	94	40	0	1	1	195	195
Pathway.KEGG_Sulfur metabolism	10	40	0	1	1	195	196
Pathway.KEGG_Non-alcoholic fatty liver disease (NAFLD)	149	40	1	0.528881	1	68	196
Pathway.KEGG_Salivary secretion	90	40	0	1	1	195	196
Pathway.KEGG_Vibrio cholerae infection	50	40	0	1	1	195	197
Pathway.KEGG_Pyrimidine metabolism	57	40	0	1	1	195	198
Pathway.KEGG_Glycerophospholipid metabolism	98	40	0	1	1	195	198
Pathway.KEGG_Pancreatic cancer	76	40	0	1	1	195	198
Pathway.KEGG_RNA polymerase	31	40	0	1	1	195	199
Pathway.KEGG_Cardiac muscle contraction	86	40	0	1	1	195	199
Pathway.KEGG_RNA transport	179	40	0	1	1	195	200
Pathway.KEGG_Measles	138	40	0	1	1	195	201
Pathway.KEGG_Porphyrin and chlorophyll metabolism	42	40	0	1	1	195	202
Pathway.KEGG_Thermogenesis	231	40	2	0.321282	1	49	203
Pathway.KEGG_Protein digestion and absorption	95	40	0	1	1	195	203
Pathway.KEGG_Hedgehog signaling pathway	50	40	0	1	1	195	204
Pathway.KEGG_Oocyte meiosis	128	40	0	1	1	195	205
Pathway.KEGG_Homologous recombination	41	40	0	1	1	195	206
Pathway.KEGG_NOD-like receptor signaling pathway	181	40	1	0.599944	1	75.5	206
Pathway.KEGG_Cushing syndrome	155	40	0	1	1	195	206
Pathway.KEGG_Pentose phosphate pathway	30	40	0	1	1	195	207
Pathway.KEGG_Ether lipid metabolism	47	40	0	1	1	195	208
Pathway.KEGG_Salmonella infection	214	40	0	1	1	195	208
Pathway.KEGG_Glucagon signaling pathway	106	40	0	1	1	195	209
Pathway.KEGG_Choline metabolism in cancer	98	40	0	1	1	195	209
Pathway.KEGG_Bladder cancer	41	40	0	1	1	195	210
Pathway.KEGG_Propanoate metabolism	34	40	0	1	1	195	211
Pathway.KEGG_Butanoate metabolism	28	40	0	1	1	195	212
Pathway.KEGG_Primary immunodeficiency	38	40	0	1	1	195	212
Pathway.KEGG_Viral carcinogenesis	201	40	0	1	1	195	213
Pathway.KEGG_Adherens junction	71	40	0	1	1	195	214
Pathway.KEGG_Vasopressin-regulated water reabsorption	44	40	0	1	1	195	214
Pathway.KEGG_Renal cell carcinoma	69	40	0	1	1	195	214
Pathway.KEGG_2-Oxocarboxylic acid metabolism	18	40	0	1	1	195	216
Pathway.KEGG_Chagas disease (American trypanosomiasis)	102	40	1	0.401722	1	56	216
Pathway.KEGG_Nucleotide excision repair	47	40	0	1	1	195	217
Pathway.KEGG_Fat digestion and absorption	41	40	0	1	1	195	219
Pathway.KEGG_Necroptosis	162	40	2	0.193417	1	37	220
Pathway.KEGG_Carbohydrate digestion and absorption	47	40	0	1	1	195	220
Pathway.KEGG_Non-homologous end-joining	13	40	0	1	1	195	221
Pathway.KEGG_Proteoglycans in cancer	204	40	0	1	1	195	221
Pathway.KEGG_Thyroid cancer	37	40	0	1	1	195	221
Pathway.KEGG_Rap1 signaling pathway	210	40	0	1	1	195	222
Pathway.KEGG_Neuroactive ligand-receptor interaction	340	40	0	1	1	195	222
Pathway.KEGG_Gastric acid secretion	75	40	0	1	1	195	222
Pathway.KEGG_Mineral absorption	58	40	0	1	1	195	222
Pathway.KEGG_C-type lectin receptor signaling pathway	104	40	0	1	1	195	223
Pathway.KEGG_Regulation of lipolysis in adipocytes	55	40	0	1	1	195	223
Pathway.KEGG_Ferroptosis	40	40	0	1	1	195	224
Pathway.KEGG_African trypanosomiasis	37	40	0	1	1	195	224
Pathway.KEGG_Human papillomavirus infection	330	40	1	0.814815	1	82	225
Pathway.KEGG_Kaposi sarcoma-associated herpesvirus infection	186	40	0	1	1	195	225
Pathway.KEGG_Glycerolipid metabolism	61	40	0	1	1	195	226
Pathway.KEGG_Glyoxylate and dicarboxylate metabolism	30	40	0	1	1	195	227
Pathway.KEGG_RIG-I-like receptor signaling pathway	70	40	0	1	1	195	228
Pathway.KEGG_Inflammatory mediator regulation of TRP channels	100	40	0	1	1	195	229
Pathway.KEGG_Basal cell carcinoma	63	40	0	1	1	195	229
Pathway.KEGG_Mismatch repair	23	40	0	1	1	195	230
Pathway.KEGG_Bacterial invasion of epithelial cells	73	40	1	0.307174	1	46	230
Pathway.KEGG_Endocrine resistance	98	40	0	1	1	195	231
Pathway.KEGG_Shigellosis	236	40	1	0.698428	1	81	231
Pathway.KEGG_PD-L1 expression and PD-1 checkpoint pathway in cancer	89	40	0	1	1	195	231
Pathway.KEGG_Fanconi anemia pathway	54	40	0	1	1	195	232
Pathway.KEGG_Cytosolic DNA-sensing pathway	63	40	0	1	1	195	232
Pathway.KEGG_Platinum drug resistance	73	40	0	1	1	195	233
Pathway.KEGG_Hippo signaling pathway	155	40	0	1	1	195	234
Pathway.KEGG_Progesterone-mediated oocyte maturation	99	40	0	1	1	195	234
Pathway.KEGG_Apelin signaling pathway	137	40	1	0.499176	1	64	235
Pathway.KEGG_Fc epsilon RI signaling pathway	68	40	1	0.289462	1	43	235
Pathway.KEGG_Phototransduction	28	40	0	1	1	195	235
Pathway.KEGG_Relaxin signaling pathway	129	40	0	1	1	195	235
Pathway.KEGG_Endocrine and other factor-regulated calcium reabsorption	53	40	1	0.233637	1	41	235
Pathway.KEGG_Amino sugar and nucleotide sugar metabolism	48	40	0	1	1	195	235
Pathway.KEGG_Antifolate resistance	31	40	0	1	1	195	236
Pathway.KEGG_Maturity onset diabetes of the young	26	40	0	1	1	195	236
Pathway.KEGG_Collecting duct acid secretion	27	40	0	1	1	195	236
Pathway.KEGG_Proximal tubule bicarbonate reclamation	23	40	0	1	1	195	237
Pathway.KEGG_Yersinia infection	120	40	1	0.453949	1	60	237
Pathway.KEGG_Amoebiasis	102	40	0	1	1	195	237

## Sheet: S.Table 10
Supplementary Table 10. Curated drugs from clinicaltrials.gov. Categories were symptomatic, delay onset, slow progression, memory enhancing or a combination of any two.
Drug	Alternative name	Alternative name	Drug Type	Target	Trial outcome
ibuprofen			Both delay onset and symptomatic	Non-steroidal anti-inflammatory	.
indomethacin			Both delay onset and symptomatic	Non-steroidal anti-inflammatory	.
tarenflurbil	flurizan		Both delay onset and symptomatic	nonsteroidal anti-inflammatory	Discontinued
abt-089	pozanicline		Both slow progression and symptomatic	Nootropic and neuroprotective via nicotinic acetylcholine receptor	Ongoing
aqw051			Both slow progression and symptomatic	selective α7 nicotinic ACh receptor partial agonist	.
atomoxetine			Both slow progression and symptomatic	norepinephrine uptake inhibitor	Discontinued
azd0328			Both slow progression and symptomatic	nicotinic acetylcholine receptor alpha 7 agonist	.
brexanolone			Both slow progression and symptomatic	allosteric modulator of the GABAA receptor	.
db959			Both slow progression and symptomatic	dual agonist of the peroxisome proliferator activated nuclear receptor delta/gamma	Ongoing
dimebon			Both slow progression and symptomatic	antihistamine	Discontinued
docosahexaenoic acid	omega 3 fatty acid	omega-3 fatty acid	Both slow progression and symptomatic	.	Ongoing
etazolate	EHT 0202	EHT0202	Both slow progression and symptomatic	alpha-secretase activity and GABAA receptor modulator and adenosine antagonist	.
exendin-4			Both slow progression and symptomatic	analog of glucagon-like peptide-1 (GLP-1) to release insulin	Inactive
filgrastim			Both slow progression and symptomatic	Bone marrow stimulant	Ongoing
gantenerumab			Both slow progression and symptomatic	amyloid antibody	Ongoing
icosapent ethyl	vascepa		Both slow progression and symptomatic	fish oil	Ongoing
insulin aspart			Both slow progression and symptomatic	.	.
insulin glulisine			Both slow progression and symptomatic	.	.
isocarboxazid			Both slow progression and symptomatic	monoamine oxidase inhibitor	.
leuprolide			Both slow progression and symptomatic	agonist at pituitary GnRH receptor	Discontinued
levetiracetam	keppra		Both slow progression and symptomatic	atypical anti-convulsant and modulator of synaptic vesicle	Ongoing
lithium carbonate			Both slow progression and symptomatic	.	.
rg3487			Both slow progression and symptomatic	selective nicotinic alpha-7 receptor agonist	Inactive
thiethylperazine			Both slow progression and symptomatic	dopamine antagonist	.
valproic acid	valproate		Both slow progression and symptomatic	GABA blocker, anti-convulsant and mood-stabilizing	Inactive
xaliproden			Both slow progression and symptomatic	5HT1-A receptor antagonist	Discontinued
amlodipine			Delay onset	calcium channel blockers	Ongoing
atorvastatin			Delay onset	statin (lower cholesterol)	Inactive
celecoxib	celebrex		Delay onset	anti-inflammatory and analgesic	Discontinued
etanercept			Delay onset	inhibits pro-inflammatory cytokine tumor necrosis factor alpha (TNF-α)	Ongoing
gemfibrozil			Delay onset	peroxisome proliferator-activated receptor-α (PPARα)	Ongoing
insulin detemir	detemir		Delay onset	insulin nasal spray	Ongoing
ly2886721			Delay onset	BACE inhibitor	Discontinued
pioglitazone			Delay onset	stimulates the nuclear receptor PPAR-γ, used in diabetes	Ongoing
rasagiline			Delay onset	monoamine oxidase B (MAOB) inhibitor	Ongoing
ustekinumab	stelara		Delay onset	Immunosuppressive	Ongoing
avagacestat			Delay onset/slow progression	γ-secretase inhibitor	Discontinued
begacestat			Delay onset/slow progression	Selective thiophene sulfonamide inhibitor of gamma-secretase	.
estradiol			Delay onset/slow progression	Hormone treatment	.
naproxen	aleve		Delay onset/slow progression	Nonsteroidal anti-inflammatory	Discontinued
raloxifene			Delay onset/slow progression	Estrogen modulator and bone health	Ongoing
ramipril			Delay onset/slow progression	.	Ongoing
resveratrol			Delay onset/slow progression	bioactive polyphenols in red grapes	Ongoing
simvastatin			Delay onset/slow progression	statin	Discontinued
telmisartan			Delay onset/slow progression	angiotensin II receptor antagonist	Ongoing
isotretinoin			Memory Enhancing	Vitamin A derivative	Discontinued
levodopa			Memory Enhancing	.	Ongoing
nicergoline			Memory Enhancing	.	Ongoing
piracetam			Memory Enhancing	.	Ongoing
progesterone			Memory Enhancing	.	Ongoing
3aps	alzhemed		Slow progression	Anti-amyloid and GABA A receptor agonist	Discontinued
acitretin			Slow progression	retinoic acid receptor agonist and reduce reduce Aβ	Ongoing
aducanumab			Slow progression	Targets amyloid	Discontinued
aleplasinin			Slow progression	activator inhibitor-1 (PAI-1) antagonist	Discontinued
allopregnanolone			Slow progression	inhibit GABA-A receptors	Ongoing
anavex2-73	blarcamesine		Slow progression	ligand for sigma1/muscarinic receptor	Ongoing
atabecestat			Slow progression	BACE inhibitor	Discontinued
aus-131	s-equol		Slow progression	selective agonist of the estrogen receptor-β	Ongoing
ban2401			Slow progression	amyloid antibody	Ongoing
bapineuzumab			Slow progression	amyloid antibody	Discontinued
benfotiamine			Slow progression	.	Ongoing
bexarotene			Slow progression	retinoid	Ongoing
carvedilol			Slow progression	α/β-adrenergic receptor antagonist and vasodilator	Ongoing
cilostazol			Slow progression	phosphodiesterase type III inhibitor	.
crenezumab			Slow progression	Targets amyloid	Discontinued
dapagliflozin	farxiga		Slow progression	Inhibits subtype 2 of the sodium-glucose transport proteins	Ongoing
dasatinib			Slow progression	Senolytic compound	.
doxycycline			Slow progression	tetracycline antibiotic	Ongoing
elenbecestat			Slow progression	BACE inhibitor	Discontinued
formoterol			Slow progression	long-acting β2 adrenergic agonist	.
gsk933776			Slow progression	amyloid antibody	Inactive
interferon	interferon beta-1a		Slow progression	Anti-inflammatory	.
lanabecestat			Slow progression	BACE inhibitor	Discontinued
liraglutide	victoza		Slow progression	GLP-1 receptor agonist used in diabetes	Ongoing
masitinib	ab1010		Slow progression	tyrosine-kinase inhibitor	Ongoing
mifepristone			Slow progression	Progesterone blocker used in diabetes	Ongoing
minocycline			Slow progression	antibiotic	Discontinued
montelukast			Slow progression	leukotriene receptor antagonist	Ongoing
neflamapimod			Slow progression	inhibits p38 MAPK	Ongoing
nic5-15			Slow progression	insulin sensitizer	Ongoing
nilotinib			Slow progression	Abl tyrosine kinase inhibitor	Ongoing
pbt2			Slow progression	metal protein-attenuating compound (MPAC)	Ongoing
ponezumab	PF-04360365		Slow progression	amyloid antibody	Discontinued
pramipexole	dexpramipexole		Slow progression	dopamine agonist	Discontinued
prednisone			Slow progression	steroidal anti-inflammatory	Discontinued
probucol			Slow progression	.	Ongoing
quercetin			Slow progression	.	Ongoing
rifampicin			Slow progression	.	Ongoing
rilapladib			Slow progression	inhibitor of lipoprotein-associated phospholipase A2 (Lp-PLA2)	Ongoing
riluzole			Slow progression	Glutamate blocker used in ALS	Ongoing
rofecoxib			Slow progression	COX-2 selective nonsteroidal anti-inflammatory	Discontinued
rosiglitazone			Slow progression	Binds to PPAR in fat cells, used in diabetes	Discontinued
saracatinib			Slow progression	inhibitor of the Src/abl family of kinases	Discontinued
sargramostim	GM-CSF Leukine	gm-csf	Slow progression	hematopoietic growth factor granulocyte-macrophage colony-stimulating factor	Ongoing
semagacestat			Slow progression	γ-secretase inhibitor	Discontinued
solanezumab			Slow progression	amyloid antibody	Ongoing
thalidomide			Slow progression	immunomodulatory agent	Ongoing
tideglusib			Slow progression	inhibitor of glycogen synthase kinase 3 (GSK3-β), a tau kinase	Discontinued
tolbutamide			Slow progression	.	Ongoing
troriluzole			Slow progression	inhibits voltage-dependent sodium channels	Ongoing
valaciclovir			Slow progression	thymidine kinase inhibitor, used for herpes	Ongoing
verubecestat	mk-8931		Slow progression	BACE inhibitor	Discontinued
vorinostat			Slow progression	Histone deacetylase inhibitor and antineoplastic	Ongoing
abt-126	nelonicline		Symptomatic	α-7 nicotinic acetylcholine receptor allosteric modulator	Discontinued
abt-288			Symptomatic	histamine H3 receptor antagonist	Discontinued
acetaminophen	paracetamol		Symptomatic	.	Ongoing
acetyl-l-carnitine			Symptomatic	.	.
alprazolam	xanax		Symptomatic	.	.
aripiprazole			Symptomatic	.	Ongoing
azd1446			Symptomatic	activates the α4β2 subtype of nicotinic acetylcholine receptor	Discontinued
bifeprunox			Symptomatic	antipsychotic and D2 partial agonist	.
brexpiprazole			Symptomatic	dopamine receptor D2 partial agonist	Ongoing
bupropion			Symptomatic	.	Ongoing
cerlapirdine			Symptomatic	selective 5-HT6 receptor antagonist	.
dextromethorphan			Symptomatic	.	Ongoing
digoxin			Symptomatic	.	Ongoing
donepezil	aricept		Symptomatic	.	Approved
drinabant			Symptomatic	CB₁ receptor antagonist	.
dronabinol			Symptomatic	Antiemetic and orexigenic	.
encenicline			Symptomatic	selective agonist of the α-7 nicotinic acetylcholine receptor	Discontinued
escitalopram	citalopram	celexa	Symptomatic	serotonin reuptake inhibitor	Ongoing
evp-6124	encenicline		Symptomatic	agonist of the α-7 nicotinic acetylcholine receptor	Discontinued
exelon	rivastigmine		Symptomatic	.	Approved
gabapentin	gabapentin enacarbil		Symptomatic	.	Ongoing
galantamine			Symptomatic	.	Approved
gsk239512			Symptomatic	histamine H3 receptor antagonist	Discontinued
guanfacine			Symptomatic	α2A adrenergic receptor agonist	Ongoing
haloperidol			Symptomatic	.	Ongoing
idalopirdine			Symptomatic	antagonist of the serotonin 6 (5-HT6) receptor	Discontinued
intepirdine			Symptomatic	antagonist of the serotonin receptor 6	Discontinued
lecozotan			Symptomatic	5-HT1A receptor antagonist	.
lorazepam			Symptomatic	Sedative	.
lumateperone			Symptomatic	serotonin 5-HT2A receptor antagonist	Ongoing
medroxyprogesterone acetate			Symptomatic	Hormone treatment	.
melatonin	circadin		Symptomatic	.	Ongoing
memantine			Symptomatic	.	Approved
metformin			Symptomatic	.	Approved
methylphenidate			Symptomatic	CNS stimulant	Ongoing
mibampator			Symptomatic	modulator of the AMPA receptor	.
midazolam			Symptomatic	Sedative	.
mk-0249			Symptomatic	histamine H3 inverse agonist	.
modafinil			Symptomatic	Stimulant	.
nelotanserin			Symptomatic	serotonin 2A receptor inverse agonist	Discontinued
neramexane			Symptomatic	NMDA receptor channel blocker	Discontinued
nicotine			Symptomatic	.	.
nilvadipine			Symptomatic	calcium channel blockers	Inactive
oxybate	sodium oxybate		Symptomatic	.	.
perphenazine			Symptomatic	.	Ongoing
pf-03654746			Symptomatic	Histamine receptor3 (H3) antagonist	.
pf-05212377	SAM-760		Symptomatic	antagonist of the serotonin 6 receptor	Discontinued
pimavanserin			Symptomatic	serotonin (5-HT) 2A receptor inverse agonist	Ongoing
pozanicline			Symptomatic	Nicotinic Acetylcholine Receptor agonist	.
prazosin			Symptomatic	.	Ongoing
quinidine			Symptomatic	.	Ongoing
resequinil	radequinil		Symptomatic	GABA-A receptor agonist	Discontinued
risperidone	risperdal		Symptomatic	.	Ongoing
rivastigmine			Symptomatic	.	Approved
rotigotine			Symptomatic	dopamine agonist	.
scopolamine			Symptomatic	anticholinergic	.
selegiline			Symptomatic	MAO inhibitor prevents breakdown of dopamine	.
ssr180711			Symptomatic	agonist for the α7 subtype of neural nicotinic acetylcholine receptors	.
trazodone			Symptomatic	.	Ongoing
udenafil	zydena		Symptomatic	phosphodiesterase type 5 (PDE5) inhibitor	.
valproate			Symptomatic	anti-convulsant and mood-stabilizing	Inactive
varenicline			Symptomatic	agonist of the α4β2 subtype of the nicotinic acetylcholine receptor	Discontinued
venlafaxine			Symptomatic	selective serotonin and norepinephrine reuptake inhibitors (SSNRIs)	.
